# Supplementary material for: Stabilized Fe7C3 catalyst with K–Mg dual promotion for robust CO2 hydrogenation to high-value olefins
Source: Nat Commun. 2025 Aug 28;16:8044. doi: 10.1038/s41467-025-63218-3 (PMC12394697; doi:10.1038/s41467-025-63218-3)
Supplement: Supplementary file 3 — Source Data [file 41467_2025_63218_MOESM3_ESM.zip › Source data.xlsx]

## Sheet: Fig 1a
FeKMg		FeK		FeMg		Fe			PDF#17-0333		PDF#19-0629
2 theta （degree）	Intensity （a.u.）	2 theta （degree）	Intensity （a.u.）	2 theta （degree）	Intensity （a.u.）	2 theta （degree）	Intensity （a.u.）		2 theta （degree）	Intensity （a.u.）	2 theta （degree）	Intensity （a.u.）
30.0002	1351	30.0012	1827	30.0002	1845	30.0002	935		46.413	8	35.093	30
30.0402	1306	30.0515	1888	30.0402	1899	30.0402	837		46.74	30	41.375	100
30.0802	1404	30.1018	1893	30.0802	1737	30.0802	855		49.862	40	43.304	8
30.1202	1320	30.152	1883	30.1202	1707	30.1202	887		52.595	100	50.439	20
30.1602	1363	30.2023	1823	30.1602	1851	30.1602	923		53.451	16	62.891	10
30.2002	1358	30.2525	1867	30.2002	1980	30.2002	898		56.331	6	67.227	30
30.2402	1335	30.3028	1860	30.2402	1911	30.2402	829		58.875	10	74.105	40
30.2802	1360	30.353	1841	30.2802	1752	30.2802	910		59.341	20	78.141	2
30.3202	1343	30.4033	1923	30.3202	1839	30.3202	871		62.671	16
30.3602	1381	30.4536	1821	30.3602	1719	30.3602	864		78.285	4
30.4002	1378	30.5038	1902	30.4002	1794	30.4002	788
30.4402	1318	30.5541	1821	30.4402	1962	30.4402	924
30.4802	1367	30.6043	1847	30.4802	1878	30.4802	830
30.5202	1419	30.6546	1855	30.5202	1893	30.5202	866
30.5602	1366	30.7048	1880	30.5602	1788	30.5602	853
30.6002	1376	30.7551	1750	30.6002	1776	30.6002	913
30.6402	1369	30.8054	1787	30.6402	1734	30.6402	868
30.6802	1394	30.8556	1767	30.6802	1788	30.6802	862
30.7202	1340	30.9059	1757	30.7202	1812	30.7202	878
30.7602	1375	30.9561	1717	30.7602	1908	30.7602	1157
30.8002	1269	31.0064	1739	30.8002	1743	30.8002	975
30.8402	1234	31.0566	1699	30.8402	1806	30.8402	1040
30.8802	1298	31.1069	1741	30.8802	1779	30.8802	925
30.9202	1246	31.1572	1677	30.9202	1875	30.9202	887
30.9602	1228	31.2074	1688	30.9602	1902	30.9602	843
31.0002	1269	31.2577	1711	31.0002	1875	31.0002	885
31.0402	1242	31.3079	1620	31.0402	1788	31.0402	843
31.0802	1188	31.3582	1713	31.0802	1722	31.0802	833
31.1202	1223	31.4084	1703	31.1202	1857	31.1202	818
31.1602	1165	31.4587	1682	31.1602	1899	31.1602	856
31.2002	1201	31.509	1583	31.2002	1833	31.2002	881
31.2402	1118	31.5592	1621	31.2402	1728	31.2402	871
31.2802	1104	31.6095	1630	31.2802	1743	31.2802	850
31.3202	1168	31.6597	1590	31.3202	1764	31.3202	863
31.3602	1114	31.71	1615	31.3602	1794	31.3602	849
31.4002	1107	31.7602	1651	31.4002	1653	31.4002	831
31.4402	1064	31.8105	1550	31.4402	1851	31.4402	826
31.4802	1146	31.8608	1607	31.4802	1839	31.4802	865
31.5202	1048	31.911	1615	31.5202	1668	31.5202	868
31.5602	1083	31.9613	1549	31.5602	1761	31.5602	793
31.6002	1080	32.0115	1558	31.6002	1779	31.6002	855
31.6402	1113	32.0618	1578	31.6402	1692	31.6402	820
31.6802	1053	32.112	1637	31.6802	1773	31.6802	886
31.7202	1031	32.1623	1521	31.7202	1782	31.7202	836
31.7602	1050	32.2126	1582	31.7602	1845	31.7602	810
31.8002	1057	32.2628	1480	31.8002	1803	31.8002	867
31.8402	1006	32.3131	1527	31.8402	1659	31.8402	826
31.8802	1034	32.3633	1563	31.8802	1776	31.8802	789
31.9203	1025	32.4136	1515	31.9203	1788	31.9203	841
31.9603	1015	32.4639	1473	31.9603	1659	31.9603	851
32.0003	1005	32.5141	1458	32.0003	1596	32.0003	841
32.0403	1032	32.5644	1492	32.0403	1797	32.0403	837
32.0803	999	32.6146	1546	32.0803	1752	32.0803	805
32.1203	982	32.6649	1444	32.1203	1785	32.1203	823
32.1603	993	32.7151	1586	32.1603	1812	32.1603	828
32.2003	1036	32.7654	1517	32.2003	1773	32.2003	881
32.2403	1011	32.8157	1480	32.2403	1773	32.2403	868
32.2803	960	32.8659	1502	32.2803	1881	32.2803	829
32.3203	973	32.9162	1440	32.3203	1848	32.3203	827
32.3603	993	32.9664	1472	32.3603	1800	32.3603	833
32.4003	956	33.0167	1434	32.4003	2058	32.4003	898
32.4403	970	33.0669	1468	32.4403	2238	32.4403	841
32.4803	1014	33.1172	1476	32.4803	2109	32.4803	852
32.5203	1018	33.1675	1464	32.5203	2070	32.5203	811
32.5603	1032	33.2177	1425	32.5603	1842	32.5603	882
32.6003	985	33.268	1408	32.6003	1761	32.6003	882
32.6403	966	33.3182	1411	32.6403	1743	32.6403	867
32.6803	901	33.3685	1461	32.6803	1650	32.6803	850
32.7203	975	33.4187	1429	32.7203	1731	32.7203	828
32.7603	930	33.469	1390	32.7603	1755	32.7603	826
32.8003	913	33.5193	1379	32.8003	1797	32.8003	872
32.8403	939	33.5695	1402	32.8403	1776	32.8403	837
32.8803	948	33.6198	1392	32.8803	1671	32.8803	862
32.9203	964	33.67	1421	32.9203	1638	32.9203	845
32.9603	935	33.7203	1395	32.9603	1686	32.9603	846
33.0003	894	33.7705	1447	33.0003	1638	33.0003	834
33.0403	948	33.8208	1352	33.0403	1668	33.0403	851
33.0803	929	33.8711	1405	33.0803	1725	33.0803	861
33.1203	920	33.9213	1418	33.1203	1662	33.1203	824
33.1603	902	33.9716	1355	33.1603	1716	33.1603	838
33.2003	918	34.0218	1341	33.2003	1605	33.2003	824
33.2403	914	34.0721	1312	33.2403	1599	33.2403	867
33.2803	909	34.1223	1330	33.2803	1788	33.2803	890
33.3203	893	34.1726	1370	33.3203	1764	33.3203	830
33.3603	826	34.2229	1356	33.3603	1632	33.3603	759
33.4003	865	34.2731	1330	33.4003	1527	33.4003	842
33.4403	878	34.3234	1398	33.4403	1608	33.4403	838
33.4803	911	34.3736	1395	33.4803	1695	33.4803	796
33.5203	867	34.4239	1397	33.5203	1527	33.5203	930
33.5603	884	34.4742	1326	33.5603	1608	33.5603	836
33.6003	863	34.5244	1351	33.6003	1680	33.6003	825
33.6403	841	34.5747	1353	33.6403	1704	33.6403	824
33.6803	845	34.6249	1363	33.6803	1734	33.6803	858
33.7203	859	34.6752	1378	33.7203	1533	33.7203	852
33.7603	817	34.7254	1393	33.7603	1770	33.7603	863
33.8003	766	34.7757	1504	33.8003	1626	33.8003	852
33.8403	883	34.826	1508	33.8403	1629	33.8403	857
33.8803	816	34.8762	1613	33.8803	1647	33.8803	865
33.9203	811	34.9265	1767	33.9203	1551	33.9203	847
33.9603	828	34.9767	2023	33.9603	1557	33.9603	861
34.0003	794	35.027	2329	34.0003	1725	34.0003	819
34.0403	864	35.0772	2689	34.0403	1560	34.0403	917
34.0803	845	35.1275	3478	34.0803	1578	34.0803	948
34.1203	820	35.1778	4766	34.1203	1608	34.1203	815
34.1603	820	35.228	5923	34.1603	1698	34.1603	837
34.2003	818	35.2783	6794	34.2003	1512	34.2003	947
34.2403	791	35.3285	6352	34.2403	1593	34.2403	936
34.2803	848	35.3788	4710	34.2803	1629	34.2803	970
34.3203	839	35.429	3049	34.3203	1629	34.3203	933
34.3603	774	35.4793	2075	34.3603	1560	34.3603	999
34.4003	801	35.5296	1651	34.4003	1710	34.4003	1058
34.4403	831	35.5798	1505	34.4403	1647	34.4403	1022
34.4803	849	35.6301	1467	34.4803	1740	34.4803	1034
34.5203	882	35.6803	1432	34.5203	1635	34.5203	1143
34.5603	841	35.7306	1353	34.5603	1638	34.5603	1154
34.6003	817	35.7808	1311	34.6003	1773	34.6003	1254
34.6403	849	35.8311	1276	34.6403	1800	34.6403	1397
34.6803	838	35.8814	1356	34.6803	1797	34.6803	1511
34.7203	854	35.9316	1322	34.7203	1779	34.7203	1667
34.7603	841	35.9819	1276	34.7603	1785	34.7603	1925
34.8003	897	36.0321	1339	34.8003	1989	34.8003	2217
34.8403	861	36.0824	1318	34.8403	1956	34.8403	2647
34.8803	872	36.1326	1249	34.8803	1986	34.8803	3050
34.9203	921	36.1829	1265	34.9203	2121	34.9203	3635
34.9603	968	36.2332	1303	34.9603	2406	34.9603	4161
35.0003	934	36.2834	1223	35.0003	2637	35.0003	4854
35.0403	1050	36.3337	1255	35.0403	2928	35.0403	5313
35.0803	1063	36.3839	1244	35.0803	3153	35.0803	5685
35.1203	1023	36.4342	1255	35.1203	3729	35.1203	5788
35.1603	989	36.4844	1302	35.1603	4035	35.1603	5653
35.2003	932	36.5347	1319	35.2003	4551	35.2003	5174
35.2403	940	36.585	1305	35.2403	4695	35.2403	4568
35.2803	916	36.6352	1199	35.2803	4998	35.2803	3753
35.3203	900	36.6855	1292	35.3203	4998	35.3203	3152
35.3603	895	36.7357	1234	35.3603	4218	35.3603	2578
35.4003	868	36.786	1264	35.4003	3951	35.4003	2091
35.4403	845	36.8363	1288	35.4403	3396	35.4403	1721
35.4803	830	36.8865	1256	35.4803	2910	35.4803	1515
35.5203	800	36.9368	1294	35.5203	2526	35.5203	1392
35.5603	793	36.987	1208	35.5603	2346	35.5603	1247
35.6003	799	37.0373	1272	35.6003	2280	35.6003	1148
35.6403	815	37.0875	1272	35.6403	1971	35.6403	1163
35.6803	803	37.1378	1191	35.6803	1863	35.6803	1076
35.7203	813	37.1881	1295	35.7203	1836	35.7203	1103
35.7603	772	37.2383	1181	35.7603	1917	35.7603	1086
35.8003	818	37.2886	1214	35.8003	1686	35.8003	1012
35.8403	808	37.3388	1268	35.8403	1803	35.8403	951
35.8803	791	37.3891	1277	35.8803	1695	35.8803	922
35.9203	785	37.4393	1288	35.9203	1683	35.9203	930
35.9603	743	37.4896	1275	35.9603	1704	35.9603	889
36.0003	791	37.5399	1218	36.0003	1611	36.0003	869
36.0403	736	37.5901	1267	36.0403	1515	36.0403	882
36.0803	779	37.6404	1244	36.0803	1719	36.0803	870
36.1203	808	37.6906	1222	36.1203	1539	36.1203	871
36.1603	769	37.7409	1225	36.1603	1614	36.1603	862
36.2003	724	37.7911	1196	36.2003	1647	36.2003	892
36.2403	768	37.8414	1313	36.2403	1581	36.2403	866
36.2803	771	37.8917	1206	36.2803	1584	36.2803	869
36.3203	730	37.9419	1215	36.3203	1617	36.3203	892
36.3603	758	37.9922	1183	36.3603	1593	36.3603	812
36.4003	786	38.0424	1143	36.4003	1503	36.4003	802
36.4403	798	38.0927	1179	36.4403	1557	36.4403	853
36.4803	726	38.1429	1165	36.4803	1536	36.4803	860
36.5203	754	38.1932	1232	36.5203	1563	36.5203	816
36.5603	781	38.2435	1141	36.5603	1512	36.5603	820
36.6003	772	38.2937	1213	36.6003	1401	36.6003	789
36.6403	742	38.344	1083	36.6403	1542	36.6403	821
36.6804	720	38.3942	1158	36.6804	1542	36.6804	813
36.7204	734	38.4445	1188	36.7204	1494	36.7204	737
36.7604	754	38.4947	1198	36.7604	1404	36.7604	757
36.8004	772	38.545	1204	36.8004	1437	36.8004	770
36.8404	785	38.5953	1157	36.8404	1530	36.8404	796
36.8804	753	38.6455	1214	36.8804	1473	36.8804	833
36.9204	712	38.6958	1114	36.9204	1440	36.9204	838
36.9604	803	38.746	1169	36.9604	1485	36.9604	755
37.0004	710	38.7963	1205	37.0004	1371	37.0004	719
37.0404	688	38.8466	1232	37.0404	1491	37.0404	761
37.0804	768	38.8968	1161	37.0804	1443	37.0804	795
37.1204	775	38.9471	1124	37.1204	1536	37.1204	784
37.1604	742	38.9973	1145	37.1604	1461	37.1604	811
37.2004	749	39.0476	1172	37.2004	1449	37.2004	762
37.2404	766	39.0978	1216	37.2404	1428	37.2404	759
37.2804	703	39.1481	1153	37.2804	1398	37.2804	763
37.3204	754	39.1984	1175	37.3204	1422	37.3204	773
37.3604	733	39.2486	1196	37.3604	1371	37.3604	763
37.4004	736	39.2989	1227	37.4004	1419	37.4004	729
37.4404	781	39.3491	1193	37.4404	1512	37.4404	749
37.4804	755	39.3994	1218	37.4804	1428	37.4804	740
37.5204	762	39.4496	1173	37.5204	1458	37.5204	761
37.5604	778	39.4999	1273	37.5604	1383	37.5604	767
37.6004	767	39.5502	1297	37.6004	1383	37.6004	774
37.6404	797	39.6004	1253	37.6404	1455	37.6404	760
37.6804	777	39.6507	1302	37.6804	1476	37.6804	757
37.7204	778	39.7009	1263	37.7204	1530	37.7204	655
37.7604	858	39.7512	1229	37.7604	1530	37.7604	721
37.8004	869	39.8014	1183	37.8004	1452	37.8004	785
37.8404	985	39.8517	1205	37.8404	1485	37.8404	702
37.8804	1021	39.902	1146	37.8804	1398	37.8804	714
37.9204	1172	39.9522	1208	37.9204	1365	37.9204	788
37.9604	1285	40.0025	1201	37.9604	1416	37.9604	746
38.0004	1511	40.0527	1097	38.0004	1341	38.0004	742
38.0404	1640	40.103	1114	38.0404	1422	38.0404	779
38.0804	1831	40.1532	1152	38.0804	1347	38.0804	768
38.1204	2038	40.2035	1149	38.1204	1458	38.1204	703
38.1604	2366	40.2538	1102	38.1604	1365	38.1604	725
38.2004	2577	40.304	1073	38.2004	1464	38.2004	790
38.2404	2746	40.3543	1075	38.2404	1275	38.2404	721
38.2804	2353	40.4045	1101	38.2804	1440	38.2804	727
38.3204	1954	40.4548	1198	38.3204	1275	38.3204	736
38.3604	1449	40.505	1185	38.3604	1302	38.3604	748
38.4004	1160	40.5553	1140	38.4004	1356	38.4004	759
38.4404	933	40.6056	1180	38.4404	1416	38.4404	728
38.4804	865	40.6558	1168	38.4804	1404	38.4804	726
38.5204	807	40.7061	1254	38.5204	1326	38.5204	731
38.5604	809	40.7563	1168	38.5604	1434	38.5604	691
38.6004	810	40.8066	1179	38.6004	1473	38.6004	687
38.6404	838	40.8568	1180	38.6404	1377	38.6404	709
38.6804	739	40.9071	1274	38.6804	1479	38.6804	731
38.7204	765	40.9574	1263	38.7204	1458	38.7204	696
38.7604	781	41.0076	1263	38.7604	1347	38.7604	697
38.8004	766	41.0579	1348	38.8004	1404	38.8004	724
38.8404	784	41.1081	1501	38.8404	1287	38.8404	716
38.8804	765	41.1584	1731	38.8804	1353	38.8804	738
38.9204	771	41.2087	2123	38.9204	1317	38.9204	735
38.9604	775	41.2589	2824	38.9604	1329	38.9604	768
39.0004	738	41.3092	3783	39.0004	1239	39.0004	718
39.0404	771	41.3594	5395	39.0404	1422	39.0404	730
39.0804	852	41.4097	7575	39.0804	1347	39.0804	699
39.1204	822	41.4599	11196	39.1204	1443	39.1204	725
39.1604	778	41.5102	15627	39.1604	1365	39.1604	732
39.2004	802	41.5605	19704	39.2004	1359	39.2004	774
39.2404	783	41.6107	21108	39.2404	1389	39.2404	751
39.2804	848	41.661	17428	39.2804	1392	39.2804	733
39.3204	890	41.7112	11531	39.3204	1455	39.3204	768
39.3604	915	41.7615	6658	39.3604	1284	39.3604	761
39.4004	938	41.8117	3412	39.4004	1500	39.4004	740
39.4404	959	41.862	2450	39.4404	1401	39.4404	769
39.4804	950	41.9123	1980	39.4804	1341	39.4804	851
39.5204	986	41.9625	1752	39.5204	1458	39.5204	764
39.5604	984	42.0128	1728	39.5604	1473	39.5604	760
39.6004	1014	42.063	1655	39.6004	1290	39.6004	754
39.6404	982	42.1133	1591	39.6404	1395	39.6404	768
39.6804	1024	42.1635	1513	39.6804	1350	39.6804	767
39.7204	932	42.2138	1388	39.7204	1380	39.7204	803
39.7604	888	42.2641	1387	39.7604	1347	39.7604	792
39.8004	945	42.3143	1301	39.8004	1407	39.8004	730
39.8404	876	42.3646	1263	39.8404	1281	39.8404	760
39.8804	842	42.4148	1244	39.8804	1302	39.8804	712
39.9204	874	42.4651	1164	39.9204	1347	39.9204	763
39.9604	891	42.5153	1213	39.9604	1302	39.9604	709
40.0004	1176	42.5656	1151	40.0004	1257	40.0004	813
40.0404	1179	42.6159	1127	40.0404	1344	40.0404	807
40.0804	1179	42.6661	1138	40.0804	1392	40.0804	764
40.1204	1121	42.7164	1107	40.1204	1251	40.1204	774
40.1604	1055	42.7666	1153	40.1604	1338	40.1604	785
40.2004	1134	42.8169	1154	40.2004	1338	40.2004	804
40.2404	1059	42.8671	1114	40.2404	1437	40.2404	832
40.2804	1103	42.9174	1184	40.2804	1338	40.2804	884
40.3204	1069	42.9677	1155	40.3204	1353	40.3204	911
40.3604	1001	43.0179	1261	40.3604	1479	40.3604	895
40.4004	952	43.0682	1135	40.4004	1503	40.4004	931
40.4404	1009	43.1184	1266	40.4404	1407	40.4404	982
40.4804	1013	43.1687	1374	40.4804	1458	40.4804	1011
40.5204	1045	43.2189	1445	40.5204	1437	40.5204	1026
40.5604	1012	43.2692	1490	40.5604	1380	40.5604	1133
40.6004	993	43.3195	1708	40.6004	1575	40.6004	1104
40.6404	999	43.3697	1951	40.6404	1509	40.6404	1201
40.6804	1020	43.42	2149	40.6804	1527	40.6804	1249
40.7204	1000	43.4702	2252	40.7204	1695	40.7204	1373
40.7604	975	43.5205	2621	40.7604	1617	40.7604	1446
40.8004	1008	43.5708	2650	40.8004	1746	40.8004	1549
40.8404	918	43.621	2533	40.8404	1635	40.8404	1708
40.8804	965	43.6713	2361	40.8804	1755	40.8804	1962
40.9204	962	43.7215	2390	40.9204	1989	40.9204	2360
40.9604	968	43.7718	2309	40.9604	1932	40.9604	2653
41.0004	1006	43.822	2289	41.0004	1938	41.0004	3156
41.0404	962	43.8723	2122	41.0404	2256	41.0404	3863
41.0804	1007	43.9226	2057	41.0804	2487	41.0804	4725
41.1204	1021	43.9728	1964	41.1204	2670	41.1204	5865
41.1604	1049	44.0231	1902	41.1604	3006	41.1604	7254
41.2004	1063	44.0733	1733	41.2004	3573	41.2004	9046
41.2404	1139	44.1236	1603	41.2404	3840	41.2404	10994
41.2804	1184	44.1738	1435	41.2804	4884	41.2804	13111
41.3204	1218	44.2241	1291	41.3204	5970	41.3204	15462
41.3604	1323	44.2744	1251	41.3604	7059	41.3604	16739
41.4005	1289	44.3246	1212	41.4005	8772	41.4005	17891
41.4405	1464	44.3749	1223	41.4405	10260	41.4405	18237
41.4805	1463	44.4251	1131	41.4805	12555	41.4805	17822
41.5205	1505	44.4754	1108	41.5205	14088	41.5205	16055
41.5605	1461	44.5256	1033	41.5605	15168	41.5605	13689
41.6005	1373	44.5759	1029	41.6005	15351	41.6005	11238
41.6405	1275	44.6262	1094	41.6405	13923	41.6405	8757
41.6805	1223	44.6764	1007	41.6805	12513	41.6805	6521
41.7205	1287	44.7267	1003	41.7205	10284	41.7205	5282
41.7605	1281	44.7769	935	41.7605	8193	41.7605	4114
41.8005	1336	44.8272	1044	41.8005	6630	41.8005	3279
41.8405	1372	44.8774	970	41.8405	5574	41.8405	2717
41.8805	1348	44.9277	998	41.8805	4455	41.8805	2484
41.9205	1315	44.978	1023	41.9205	3786	41.9205	2080
41.9605	1402	45.0282	1002	41.9605	3447	41.9605	1850
42.0005	1276	45.0785	1050	42.0005	2712	42.0005	1637
42.0405	1235	45.1287	962	42.0405	2493	42.0405	1532
42.0805	1161	45.179	1070	42.0805	2460	42.0805	1356
42.1205	1219	45.2292	1066	42.1205	2214	42.1205	1354
42.1605	1138	45.2795	1009	42.1605	1995	42.1605	1172
42.2005	1083	45.3298	1031	42.2005	1926	42.2005	1154
42.2405	1058	45.38	1029	42.2405	1830	42.2405	1087
42.2805	1008	45.4303	978	42.2805	1647	42.2805	985
42.3205	954	45.4805	1042	42.3205	1602	42.3205	972
42.3605	946	45.5308	1025	42.3605	1713	42.3605	967
42.4005	985	45.5811	1021	42.4005	1617	42.4005	994
42.4405	960	45.6313	1023	42.4405	1365	42.4405	896
42.4805	894	45.6816	1038	42.4805	1548	42.4805	845
42.5205	974	45.7318	1058	42.5205	1527	42.5205	857
42.5605	916	45.7821	1095	42.5605	1428	42.5605	776
42.6005	995	45.8323	1145	42.6005	1350	42.6005	867
42.6405	918	45.8826	1155	42.6405	1488	42.6405	794
42.6805	942	45.9329	1327	42.6805	1458	42.6805	773
42.7205	944	45.9831	1411	42.7205	1320	42.7205	831
42.7605	963	46.0334	1500	42.7605	1434	42.7605	815
42.8005	960	46.0836	1698	42.8005	1434	42.8005	722
42.8405	977	46.1339	1658	42.8405	1245	42.8405	751
42.8805	978	46.1841	1847	42.8805	1266	42.8805	757
42.9205	1039	46.2344	1876	42.9205	1233	42.9205	765
42.9605	980	46.2847	1705	42.9605	1338	42.9605	769
43.0005	1029	46.3349	1616	43.0005	1269	43.0005	853
43.0405	993	46.3852	1484	43.0405	1386	43.0405	859
43.0805	1034	46.4354	1364	43.0805	1392	43.0805	913
43.1205	1024	46.4857	1357	43.1205	1287	43.1205	959
43.1605	1063	46.5359	1362	43.1605	1278	43.1605	1057
43.2005	1066	46.5862	1465	43.2005	1503	43.2005	1131
43.2405	1096	46.6365	1532	43.2405	1263	43.2405	1148
43.2805	1121	46.6867	1751	43.2805	1569	43.2805	1280
43.3205	1133	46.737	1842	43.3205	1431	43.3205	1333
43.3605	1094	46.7872	2077	43.3605	1572	43.3605	1302
43.4005	1074	46.8375	2190	43.4005	1665	43.4005	1290
43.4405	1072	46.8877	2278	43.4405	1746	43.4405	1239
43.4805	1026	46.938	2543	43.4805	1806	43.4805	1169
43.5205	1058	46.9883	2548	43.5205	1869	43.5205	1108
43.5605	942	47.0385	2545	43.5605	1902	43.5605	984
43.6005	999	47.0888	2322	43.6005	1836	43.6005	910
43.6405	982	47.139	2049	43.6405	1890	43.6405	836
43.6805	890	47.1893	1755	43.6805	1872	43.6805	792
43.7205	947	47.2395	1560	43.7205	1821	43.7205	704
43.7605	904	47.2898	1411	43.7605	1830	43.7605	727
43.8005	933	47.3401	1467	43.8005	1824	43.8005	682
43.8405	909	47.3903	1485	43.8405	1674	43.8405	634
43.8805	914	47.4406	1464	43.8805	1749	43.8805	667
43.9205	908	47.4908	1604	43.9205	1506	43.9205	669
43.9605	890	47.5411	1550	43.9605	1431	43.9605	639
44.0005	877	47.5913	1605	44.0005	1398	44.0005	644
44.0405	918	47.6416	1612	44.0405	1299	44.0405	697
44.0805	918	47.6919	1557	44.0805	1278	44.0805	608
44.1205	888	47.7421	1610	44.1205	1176	44.1205	644
44.1605	944	47.7924	1710	44.1605	1182	44.1605	626
44.2005	896	47.8426	1899	44.2005	1152	44.2005	649
44.2405	896	47.8929	2054	44.2405	1089	44.2405	602
44.2805	894	47.9432	2254	44.2805	1197	44.2805	571
44.3205	929	47.9934	2521	44.3205	1098	44.3205	573
44.3605	928	48.0437	2721	44.3605	945	44.3605	566
44.4005	941	48.0939	2673	44.4005	1125	44.4005	514
44.4405	915	48.1442	2583	44.4405	1077	44.4405	545
44.4805	933	48.1944	2585	44.4805	1041	44.4805	522
44.5205	988	48.2447	2544	44.5205	1122	44.5205	559
44.5605	983	48.295	2683	44.5605	1071	44.5605	515
44.6005	968	48.3452	2870	44.6005	1170	44.6005	532
44.6405	992	48.3955	3019	44.6405	1023	44.6405	534
44.6805	1065	48.4457	3193	44.6805	1122	44.6805	543
44.7205	963	48.496	3283	44.7205	1131	44.7205	518
44.7605	1072	48.5462	3390	44.7605	1008	44.7605	524
44.8005	1086	48.5965	3426	44.8005	1107	44.8005	540
44.8405	1080	48.6468	3322	44.8405	987	44.8405	489
44.8805	1120	48.697	2953	44.8805	1092	44.8805	516
44.9205	1130	48.7473	2611	44.9205	1095	44.9205	519
44.9605	1150	48.7975	2246	44.9605	1008	44.9605	502
45.0262	1026	48.8478	1887	45.0005	1065	45.0005	525
45.0672	940	48.898	1651	45.0405	906	45.0405	519
45.1082	1007	48.9483	1502	45.0805	876	45.0805	512
45.1492	929	48.9986	1383	45.1205	1008	45.1205	477
45.1903	924	49.0488	1339	45.1605	1068	45.1605	497
45.2313	981	49.0991	1336	45.2005	957	45.2005	522
45.2723	967	49.1493	1313	45.2405	966	45.2405	516
45.3134	1036	49.1996	1274	45.2805	999	45.2805	496
45.3544	989	49.2498	1324	45.3205	1068	45.3205	527
45.3954	943	49.3001	1387	45.3605	966	45.3605	503
45.4364	933	49.3504	1363	45.4005	1026	45.4005	514
45.4775	958	49.4006	1394	45.4405	966	45.4405	505
45.5185	983	49.4509	1419	45.4805	1101	45.4805	505
45.5595	993	49.5011	1547	45.5205	1032	45.5205	519
45.6005	1017	49.5514	1601	45.5605	1095	45.5605	460
45.6416	1107	49.6016	1725	45.6005	969	45.6005	500
45.6826	1160	49.6519	1829	45.6405	1020	45.6405	488
45.7236	1232	49.7022	2081	45.6805	1059	45.6805	505
45.7646	1472	49.7524	2532	45.7205	981	45.7205	548
45.8057	1528	49.8027	2764	45.7605	921	45.7605	576
45.8467	1641	49.8529	3230	45.8005	993	45.8005	482
45.8877	1689	49.9032	3864	45.8405	987	45.8405	520
45.9288	1803	49.9535	4687	45.8805	1020	45.8805	591
45.9698	1638	50.0037	5712	45.9205	897	45.9205	572
46.0108	1505	50.054	6658	45.9605	1038	45.9605	626
46.0518	1395	50.1042	7963	46.0005	930	46.0005	621
46.0929	1363	50.1545	8978	46.0405	1044	46.0405	650
46.1339	1330	50.2047	9435	46.0805	1023	46.0805	672
46.1749	1257	50.255	9904	46.1205	1107	46.1205	689
46.2159	1403	50.3053	10673	46.1606	1167	46.1606	688
46.257	1531	50.3555	11015	46.2006	1110	46.2006	651
46.298	1833	50.4058	11536	46.2406	1128	46.2406	657
46.339	2063	50.456	11379	46.2806	1179	46.2806	617
46.38	2420	50.5063	11596	46.3206	1143	46.3206	567
46.4211	2776	50.5565	12072	46.3606	1206	46.3606	580
46.4621	3239	50.6068	11846	46.4006	1026	46.4006	560
46.5031	3636	50.6571	11122	46.4406	1137	46.4406	566
46.5441	4456	50.7073	9679	46.4806	1029	46.4806	541
46.5852	5355	50.7576	7570	46.5206	1110	46.5206	557
46.6262	6140	50.8078	6316	46.5606	1005	46.5606	549
46.6672	6696	50.8581	5041	46.6006	1077	46.6006	568
46.7083	7009	50.9083	4645	46.6406	999	46.6406	519
46.7493	6885	50.9586	4374	46.6806	930	46.6806	472
46.7903	6249	51.0089	4455	46.7206	1008	46.7206	511
46.8313	5083	51.0591	4389	46.7606	1014	46.7606	500
46.8724	4222	51.1094	4482	46.8006	942	46.8006	481
46.9134	3414	51.1596	4263	46.8406	1023	46.8406	493
46.9544	2799	51.2099	3932	46.8806	1131	46.8806	474
46.9954	2250	51.2601	3439	46.9206	1119	46.9206	490
47.0365	2114	51.3104	3087	46.9606	1074	46.9606	523
47.0775	2028	51.3607	2875	47.0006	1107	47.0006	506
47.1185	2168	51.4109	2705	47.0406	939	47.0406	450
47.1595	2335	51.4612	2604	47.0806	1101	47.0806	486
47.2006	2531	51.5114	2669	47.1206	1119	47.1206	528
47.2416	2619	51.5617	2644	47.1606	1008	47.1606	479
47.2826	2792	51.6119	2695	47.2006	1026	47.2006	496
47.3237	2576	51.6622	2722	47.2406	1221	47.2406	505
47.3647	2449	51.7125	2922	47.2806	1140	47.2806	475
47.4057	2186	51.7627	3191	47.3206	1044	47.3206	525
47.4467	1918	51.813	3351	47.3606	993	47.3606	527
47.4878	1864	51.8632	3481	47.4006	954	47.4006	598
47.5288	1705	51.9135	3493	47.4406	1056	47.4406	549
47.5698	1770	51.9637	3424	47.4806	1035	47.4806	589
47.6108	1784	52.014	3274	47.5206	1008	47.5206	639
47.6519	1883	52.0643	2778	47.5606	1068	47.5606	605
47.6929	2145	52.1145	2425	47.6006	1107	47.6006	653
47.7339	2181	52.1648	2202	47.6406	1110	47.6406	729
47.7749	2215	52.215	2123	47.6806	1119	47.6806	763
47.816	2022	52.2653	1945	47.7206	1185	47.7206	725
47.857	1909	52.3156	2045	47.7606	1143	47.7606	803
47.898	1652	52.3658	2190	47.8006	1035	47.8006	821
47.939	1682	52.4161	2299	47.8406	1122	47.8406	846
47.9801	1410	52.4663	2633	47.8806	1284	47.8806	819
48.0211	1449	52.5166	2993	47.9206	1182	47.9206	816
48.0621	1555	52.5668	3470	47.9606	1242	47.9606	825
48.1032	1529	52.6171	4133	48.0006	1368	48.0006	770
48.1442	1499	52.6674	4719	48.0406	1218	48.0406	773
48.1852	1566	52.7176	5440	48.0806	1350	48.0806	749
48.2262	1578	52.7679	6175	48.1206	1398	48.1206	785
48.2673	1493	52.8181	6611	48.1606	1251	48.1606	728
48.3083	1375	52.8684	6521	48.2006	1356	48.2006	707
48.3493	1299	52.9186	6088	48.2406	1302	48.2406	733
48.3903	1189	52.9689	5532	48.2806	1404	48.2806	753
48.4314	1158	53.0192	4557	48.3206	1545	48.3206	740
48.4724	1146	53.0694	3844	48.3606	1599	48.3606	719
48.5134	1063	53.1197	2987	48.4006	1791	48.4006	727
48.5544	1089	53.1699	2454	48.4406	1878	48.4406	715
48.5955	1120	53.2202	1971	48.4806	1839	48.4806	638
48.6365	1098	53.2704	1755	48.5206	1965	48.5206	624
48.6775	1105	53.3207	1654	48.5606	1932	48.5606	616
48.7186	1102	53.371	1627	48.6006	1941	48.6006	568
48.7596	1089	53.4212	1698	48.6406	1755	48.6406	578
48.8006	1070	53.4715	1744	48.6806	1725	48.6806	543
48.8416	1060	53.5217	1832	48.7206	1767	48.7206	579
48.8827	1061	53.572	1936	48.7606	1584	48.7606	534
48.9237	1143	53.6222	2006	48.8006	1359	48.8006	573
48.9647	1123	53.6725	1947	48.8406	1380	48.8406	563
49.0057	1090	53.7228	1973	48.8806	1257	48.8806	554
49.0468	1160	53.773	1947	48.9206	1287	48.9206	508
49.0878	1134	53.8233	1968	48.9606	1317	48.9606	538
49.1288	1171	53.8735	1852	49.0006	1197	49.0006	547
49.1698	1172	53.9238	1752	49.0406	1200	49.0406	576
49.2109	1111	53.974	1678	49.0806	1203	49.0806	551
49.2519	1158	54.0243	1523	49.1206	1221	49.1206	578
49.2929	1193	54.0746	1454	49.1606	1131	49.1606	554
49.334	1231	54.1248	1328	49.2006	1245	49.2006	519
49.375	1282	54.1751	1207	49.2406	1248	49.2406	574
49.416	1323	54.2253	1125	49.2806	1218	49.2806	562
49.457	1417	54.2756	1197	49.3206	1128	49.3206	576
49.4981	1618	54.3259	1112	49.3606	1260	49.3606	575
49.5391	1692	54.3761	1142	49.4006	1245	49.4006	597
49.5801	2105	54.4264	1098	49.4406	1191	49.4406	652
49.6211	2541	54.4766	1159	49.4806	1158	49.4806	589
49.6622	3443	54.5269	1187	49.5206	1209	49.5206	584
49.7032	5172	54.5771	1169	49.5606	1230	49.5606	611
49.7442	7175	54.6274	1194	49.6006	1317	49.6006	688
49.7852	8931	54.6777	1164	49.6406	1194	49.6406	673
49.8263	10236	54.7279	1161	49.6806	1344	49.6806	720
49.8673	10854	54.7782	1193	49.7206	1389	49.7206	707
49.9083	10144	54.8284	1217	49.7606	1365	49.7606	715
49.9493	8000	54.8787	1271	49.8006	1527	49.8006	792
49.9904	6387	54.9289	1205	49.8406	1608	49.8406	848
50.0314	5167	54.9792	1274	49.8806	1596	49.8806	892
50.0724	3742	55.0295	1274	49.9206	1773	49.9206	991
50.1135	3243	55.0797	1218	49.9606	2034	49.9606	1143
50.1545	3115	55.13	1247	50.0006	2043	50.0006	1163
50.1955	3040	55.1802	1242	50.0406	2382	50.0406	1394
50.2365	3175	55.2305	1209	50.0806	2877	50.0806	1589
50.2776	3074	55.2807	1231	50.1206	3255	50.1206	1881
50.3186	3043	55.331	1300	50.1606	3693	50.1606	2148
50.3596	2876	55.3813	1314	50.2006	3993	50.2006	2512
50.4006	2730	55.4315	1440	50.2406	4710	50.2406	2947
50.4417	2664	55.4818	1502	50.2806	5703	50.2806	3536
50.4827	2481	55.532	1605	50.3206	6210	50.3206	4077
50.5237	2347	55.5823	1645	50.3606	6888	50.3606	4701
50.5647	2249	55.6325	1680	50.4006	7269	50.4006	5191
50.6058	2413	55.6828	1605	50.4406	7464	50.4406	5509
50.6468	2580	55.7331	1641	50.4806	7203	50.4806	5703
50.6878	2912	55.7833	1462	50.5206	7638	50.5206	5700
50.7289	2972	55.8336	1291	50.5606	7107	50.5606	5321
50.7699	3233	55.8838	1258	50.6006	7386	50.6006	4855
50.8109	3231	55.9341	1166	50.6406	7212	50.6406	4206
50.8519	3150	55.9843	1081	50.6806	6738	50.6806	3578
50.893	2940	56.0346	1070	50.7206	5919	50.7206	2929
50.934	2635	56.0849	1076	50.7606	5136	50.7606	2498
50.975	2470	56.1351	1103	50.8006	4506	50.8006	2252
51.016	2185	56.1854	994	50.8406	3987	50.8406	1838
51.0571	1977	56.2356	1011	50.8806	3489	50.8806	1739
51.0981	2100	56.2859	967	50.9207	2982	50.9207	1712
51.1391	2084	56.3361	1012	50.9607	2598	50.9607	1596
51.1801	2131	56.3864	1009	51.0007	2529	51.0007	1521
51.2212	2038	56.4367	1114	51.0407	2490	51.0407	1452
51.2622	2016	56.4869	1069	51.0807	2202	51.0807	1422
51.3032	2041	56.5372	1059	51.1207	2130	51.1207	1328
51.3442	1991	56.5874	1110	51.1607	2109	51.1607	1269
51.3853	2024	56.6377	1109	51.2007	1917	51.2007	1178
51.4263	2137	56.688	1069	51.2407	1854	51.2407	1129
51.4673	2233	56.7382	986	51.2807	1854	51.2807	1031
51.5084	2339	56.7885	932	51.3207	1662	51.3207	1033
51.5494	2586	56.8387	906	51.3607	1695	51.3607	954
51.5904	2660	56.889	882	51.4007	1515	51.4007	929
51.6314	2646	56.9392	837	51.4407	1479	51.4407	967
51.6725	2688	56.9895	838	51.4807	1518	51.4807	974
51.7135	2573	57.0398	885	51.5207	1428	51.5207	946
51.7545	2325	57.09	880	51.5607	1500	51.5607	1041
51.7955	2166	57.1403	884	51.6007	1479	51.6007	1055
51.8366	1965	57.1905	857	51.6407	1317	51.6407	1088
51.8776	1712	57.2408	893	51.6807	1437	51.6807	1106
51.9186	1676	57.291	887	51.7207	1503	51.7207	1231
51.9596	1476	57.3413	895	51.7607	1464	51.7607	1205
52.0007	1491	57.3916	885	51.8007	1527	51.8007	1304
52.0417	1595	57.4418	864	51.8407	1530	51.8407	1162
52.0827	1711	57.4921	863	51.8807	1629	51.8807	1244
52.1238	1814	57.5423	884	51.9207	1485	51.9207	1171
52.1648	2176	57.5926	876	51.9607	1656	51.9607	1101
52.2058	2605	57.6428	936	52.0007	1647	52.0007	1043
52.2468	3469	57.6931	852	52.0407	1614	52.0407	1023
52.2879	4515	57.7434	874	52.0807	1503	52.0807	1031
52.3289	6272	57.7936	927	52.1207	1590	52.1207	1022
52.3699	8322	57.8439	828	52.1607	1434	52.1607	1082
52.4109	11219	57.8941	917	52.2007	1479	52.2007	1007
52.452	14134	57.9444	924	52.2407	1497	52.2407	988
52.493	16767	57.9946	925	52.2807	1320	52.2807	1034
52.534	18530	58.0449	915	52.3207	1308	52.3207	1009
52.575	19125	58.0952	918	52.3607	1326	52.3607	1047
52.6161	18075	58.1454	893	52.4007	1362	52.4007	1054
52.6571	15674	58.1957	891	52.4407	1290	52.4407	1071
52.6981	13138	58.2459	932	52.4807	1215	52.4807	954
52.7392	10056	58.2962	911	52.5207	1503	52.5207	968
52.7802	7341	58.3464	941	52.5607	1467	52.5607	957
52.8212	5300	58.3967	893	52.6007	1257	52.6007	914
52.8622	3850	58.447	855	52.6407	1416	52.6407	918
52.9033	2823	58.4972	899	52.6807	1455	52.6807	825
52.9443	2271	58.5475	908	52.7207	1551	52.7207	899
52.9853	1965	58.5977	905	52.7607	1488	52.7607	948
53.0263	1730	58.648	1022	52.8007	1491	52.8007	864
53.0674	1668	58.6982	1068	52.8407	1545	52.8407	895
53.1084	1577	58.7485	1081	52.8807	1428	52.8807	825
53.1494	1653	58.7988	1191	52.9207	1416	52.9207	825
53.1904	1767	58.849	1296	52.9607	1443	52.9607	751
53.2315	2076	58.8993	1537	53.0007	1377	53.0007	755
53.2725	2424	58.9495	1512	53.0407	1332	53.0407	749
53.3135	2713	58.9998	1640	53.0807	1299	53.0807	654
53.3545	2931	59.0501	1662	53.1207	1134	53.1207	668
53.3956	3178	59.1003	1722	53.1607	1284	53.1607	612
53.4366	3061	59.1506	1716	53.2007	1227	53.2007	631
53.4776	2940	59.2008	1675	53.2407	1119	53.2407	608
53.5187	2867	59.2511	1648	53.2807	1230	53.2807	644
53.5597	2594	59.3013	1592	53.3207	1239	53.3207	672
53.6007	2417	59.3516	1693	53.3607	1179	53.3607	644
53.6417	2075	59.4019	1655	53.4007	1032	53.4007	625
53.6828	1924	59.4521	1759	53.4407	1095	53.4407	661
53.7238	1599	59.5024	1921	53.4807	1203	53.4807	675
53.7648	1496	59.5526	1956	53.5207	1212	53.5207	715
53.8058	1316	59.6029	2120	53.5607	1221	53.5607	719
53.8469	1247	59.6531	2031	53.6007	1152	53.6007	664
53.8879	1169	59.7034	1887	53.6407	1167	53.6407	720
53.9289	1158	59.7537	1664	53.6807	957	53.6807	748
53.9699	1139	59.8039	1354	53.7207	1134	53.7207	660
54.011	1143	59.8542	1180	53.7607	1104	53.7607	637
54.052	1180	59.9044	1104	53.8007	1095	53.8007	641
54.093	1134	59.9547	1007	53.8407	1053	53.8407	641
54.1341	1155	60.0049	906	53.8807	1071	53.8807	624
54.1751	1233	60.0552	852	53.9207	1056	53.9207	614
54.2161	1200	60.1055	903	53.9607	1041	53.9607	618
54.2571	1239	60.1557	867	54.0007	1056	54.0007	598
54.2982	1281	60.206	927	54.0407	1128	54.0407	582
54.3392	1281	60.2562	845	54.0807	1044	54.0807	554
54.3802	1275	60.3065	903	54.1207	1023	54.1207	521
54.4212	1287	60.3567	848	54.1607	1053	54.1607	558
54.4623	1304	60.407	903	54.2007	906	54.2007	516
54.5033	1240	60.4573	852	54.2407	966	54.2407	532
54.5443	1306	60.5075	898	54.2807	951	54.2807	482
54.5853	1327	60.5578	925	54.3207	1014	54.3207	522
54.6264	1275	60.608	893	54.3607	1011	54.3607	474
54.6674	1430	60.6583	947	54.4007	1059	54.4007	515
54.7084	1519	60.7085	985	54.4407	936	54.4407	512
54.7494	1501	60.7588	1022	54.4807	978	54.4807	516
54.7905	1548	60.8091	1079	54.5207	939	54.5207	526
54.8315	1590	60.8593	1097	54.5607	990	54.5607	528
54.8725	1540	60.9096	1106	54.6007	885	54.6007	508
54.9136	1514	60.9598	1044	54.6407	1026	54.6407	499
54.9546	1368	61.0101	934	54.6807	1008	54.6807	426
54.9956	1294	61.0604	1009	54.7207	921	54.7207	467
54.7607	1448	61.1106	928	54.7607	834	54.7607	510
54.8007	1464	61.1609	970	54.8007	969	54.8007	499
54.8407	1495	61.2111	919	54.8407	969	54.8407	512
54.8807	1559	61.2614	965	54.8807	978	54.8807	466
54.9207	1546	61.3116	963	54.9207	963	54.9207	441
54.9607	1576	61.3619	875	54.9607	1023	54.9607	532
55.0007	1431	61.4122	939	55.0007	933	55.0007	513
55.0407	1408	61.4624	924	55.0407	1023	55.0407	563
55.0807	1294	61.5127	977	55.0807	1002	55.0807	512
55.1207	1244	61.5629	981	55.1207	1038	55.1207	558
55.1607	1264	61.6132	954	55.1607	1056	55.1607	557
55.2007	1293	61.6634	891	55.2007	921	55.2007	585
55.2407	1274	61.7137	909	55.2407	1092	55.2407	618
55.2807	1301	61.764	936	55.2807	972	55.2807	665
55.3207	1311	61.8142	889	55.3207	993	55.3207	645
55.3607	1317	61.8645	879	55.3607	936	55.3607	668
55.4007	1323	61.9147	939	55.4007	1044	55.4007	624
55.4407	1369	61.965	858	55.4407	1095	55.4407	683
55.4807	1396	62.0152	941	55.4807	1029	55.4807	699
55.5207	1399	62.0655	934	55.5207	1164	55.5207	688
55.5607	1239	62.1158	958	55.5607	1083	55.5607	643
55.6007	1257	62.166	925	55.6007	1002	55.6007	612
55.6407	1200	62.2163	985	55.6407	1110	55.6407	621
55.6808	1176	62.2665	970	55.6808	1083	55.6808	617
55.7208	1056	62.3168	1061	55.7208	948	55.7208	576
55.7608	1109	62.367	1010	55.7608	1101	55.7608	553
55.8008	1020	62.4173	1115	55.8008	1056	55.8008	549
55.8408	1032	62.4676	1170	55.8408	900	55.8408	537
55.8808	1037	62.5178	1164	55.8808	948	55.8808	529
55.9208	1065	62.5681	1314	55.9208	1005	55.9208	521
55.9608	939	62.6183	1365	55.9608	942	55.9608	514
56.0008	972	62.6686	1329	56.0008	963	56.0008	507
56.0408	951	62.7188	1425	56.0408	948	56.0408	514
56.0808	1033	62.7691	1434	56.0808	951	56.0808	512
56.1208	1074	62.8194	1562	56.1208	1029	56.1208	484
56.1608	1117	62.8696	1704	56.1608	960	56.1608	487
56.2008	1184	62.9199	1884	56.2008	948	56.2008	503
56.2408	1367	62.9701	2279	56.2408	951	56.2408	456
56.2808	1472	63.0204	2595	56.2808	873	56.2808	491
56.3208	1506	63.0706	2849	56.3208	975	56.3208	475
56.3608	1599	63.1209	2841	56.3608	900	56.3608	479
56.4008	1560	63.1712	2625	56.4008	897	56.4008	480
56.4408	1521	63.2214	2175	56.4408	951	56.4408	501
56.4808	1496	63.2717	1895	56.4808	924	56.4808	465
56.5208	1283	63.3219	1559	56.5208	1020	56.5208	463
56.5608	1189	63.3722	1206	56.5608	849	56.5608	491
56.6008	1083	63.4225	1063	56.6008	885	56.6008	519
56.6408	937	63.4727	963	56.6408	1014	56.6408	465
56.6808	878	63.523	967	56.6808	1041	56.6808	480
56.7208	812	63.5732	879	56.7208	915	56.7208	453
56.7608	835	63.6235	986	56.7608	909	56.7608	463
56.8008	774	63.6737	910	56.8008	942	56.8008	493
56.8408	855	63.724	918	56.8408	984	56.8408	454
56.8808	796	63.7743	951	56.8808	894	56.8808	433
56.9208	823	63.8245	933	56.9208	918	56.9208	469
56.9608	817	63.8748	968	56.9608	867	56.9608	487
57.0008	786	63.925	930	57.0008	888	57.0008	436
57.0408	832	63.9753	1003	57.0408	792	57.0408	520
57.0808	804	64.0255	1002	57.0808	816	57.0808	460
57.1208	838	64.0758	1083	57.1208	945	57.1208	483
57.1608	781	64.1261	1125	57.1608	750	57.1608	475
57.2008	778	64.1763	1083	57.2008	906	57.2008	474
57.2408	753	64.2266	1130	57.2408	897	57.2408	483
57.2808	843	64.2768	1059	57.2808	927	57.2808	478
57.3208	766	64.3271	1031	57.3208	891	57.3208	434
57.3608	829	64.3773	896	57.3608	831	57.3608	474
57.4008	799	64.4276	887	57.4008	885	57.4008	498
57.4408	762	64.4779	862	57.4408	951	57.4408	475
57.4808	815	64.5281	870	57.4808	840	57.4808	436
57.5208	744	64.5784	788	57.5208	849	57.5208	491
57.5608	776	64.6286	809	57.5608	789	57.5608	482
57.6008	798	64.6789	807	57.6008	861	57.6008	507
57.6408	783	64.7291	789	57.6408	891	57.6408	476
57.6808	797	64.7794	776	57.6808	789	57.6808	506
57.7208	840	64.8297	795	57.7208	861	57.7208	471
57.7608	772	64.8799	776	57.7608	957	57.7608	530
57.8008	731	64.9302	725	57.8008	900	57.8008	520
57.8408	816	64.9804	817	57.8408	882	57.8408	511
57.8808	789	65.0307	763	57.8808	990	57.8808	491
57.9208	796	65.0809	770	57.9208	942	57.9208	500
57.9608	805	65.1312	796	57.9608	909	57.9608	502
58.0008	772	65.1815	837	58.0008	891	58.0008	498
58.0408	847	65.2317	780	58.0408	954	58.0408	482
58.0808	800	65.282	838	58.0808	879	58.0808	487
58.1208	786	65.3322	877	58.1208	879	58.1208	501
58.1608	797	65.3825	818	58.1608	996	58.1608	443
58.2008	748	65.4328	801	58.2008	930	58.2008	477
58.2408	807	65.483	854	58.2408	897	58.2408	470
58.2808	840	65.5333	778	58.2808	804	58.2808	490
58.3208	838	65.5835	803	58.3208	999	58.3208	542
58.3608	832	65.6338	764	58.3608	846	58.3608	466
58.4008	853	65.684	844	58.4008	924	58.4008	534
58.4408	857	65.7343	782	58.4408	924	58.4408	533
58.4808	888	65.7846	755	58.4808	924	58.4808	487
58.5208	993	65.8348	825	58.5208	849	58.5208	487
58.5608	1119	65.8851	779	58.5608	879	58.5608	549
58.6008	1138	65.9353	780	58.6008	903	58.6008	496
58.6408	1344	65.9856	795	58.6408	1017	58.6408	537
58.6808	1496	66.0358	753	58.6808	927	58.6808	541
58.7208	1682	66.0861	804	58.7208	876	58.7208	569
58.7608	1991	66.1364	820	58.7608	933	58.7608	549
58.8008	2176	66.1866	810	58.8008	936	58.8008	598
58.8408	2291	66.2369	828	58.8408	960	58.8408	553
58.8808	2229	66.2871	846	58.8808	1038	58.8808	602
58.9208	2230	66.3374	858	58.9208	945	58.9208	584
58.9608	2235	66.3876	882	58.9608	981	58.9608	610
59.0008	2056	66.4379	872	59.0008	972	59.0008	558
59.0408	1937	66.4882	830	59.0408	1038	59.0408	540
59.0808	1931	66.5384	909	59.0808	900	59.0808	579
59.1208	1861	66.5887	906	59.1208	1026	59.1208	519
59.1608	1957	66.6389	919	59.1608	1065	59.1608	555
59.2008	2279	66.6892	982	59.2008	969	59.2008	499
59.2408	2547	66.7394	1151	59.2408	966	59.2408	542
59.2808	3060	66.7897	1222	59.2808	1086	59.2808	488
59.3208	3618	66.84	1299	59.3208	996	59.3208	521
59.3608	3984	66.8902	1398	59.3608	1017	59.3608	443
59.4008	4396	66.9405	1556	59.4008	978	59.4008	437
59.4408	4097	66.9907	1847	59.4408	897	59.4408	482
59.4808	4022	67.041	2120	59.4808	990	59.4808	465
59.5208	3667	67.0912	2449	59.5208	954	59.5208	462
59.5608	3164	67.1415	2822	59.5608	963	59.5608	487
59.6008	2594	67.1918	3543	59.6008	1008	59.6008	484
59.6408	1996	67.242	4612	59.6408	1047	59.6408	433
59.6808	1590	67.2923	5821	59.6808	888	59.6808	457
59.7208	1405	67.3425	7080	59.7208	948	59.7208	426
59.7608	1133	67.3928	7737	59.7608	963	59.7608	429
59.8008	1042	67.443	7603	59.8008	804	59.8008	432
59.8408	990	67.4933	6423	59.8408	870	59.8408	474
59.8808	1003	67.5436	5202	59.8808	897	59.8808	423
59.9208	866	67.5938	4286	59.9208	948	59.9208	472
59.9608	959	67.6441	3110	59.9608	888	59.9608	449
60.0008	779	67.6943	2115	60.0008	921	60.0008	437
60.0408	821	67.7446	1613	60.0408	888	60.0408	432
60.0808	762	67.7949	1255	60.0808	912	60.0808	455
60.1208	772	67.8451	1153	60.1208	915	60.1208	469
60.1608	763	67.8954	983	60.1608	909	60.1608	450
60.2008	717	67.9456	960	60.2008	789	60.2008	485
60.2408	693	67.9959	963	60.2408	867	60.2408	462
60.2808	742	68.0461	897	60.2808	819	60.2808	500
60.3208	747	68.0964	975	60.3208	891	60.3208	505
60.3608	760	68.1467	906	60.3608	1014	60.3608	485
60.4008	728	68.1969	911	60.4008	879	60.4008	490
60.4409	712	68.2472	929	60.4409	861	60.4409	453
60.4809	765	68.2974	959	60.4809	918	60.4809	445
60.5209	771	68.3477	869	60.5209	978	60.5209	462
60.5609	821	68.3979	864	60.5609	861	60.5609	485
60.6009	832	68.4482	828	60.6009	816	60.6009	507
60.6409	945	68.4985	817	60.6409	870	60.6409	533
60.6809	898	68.5487	802	60.6809	900	60.6809	463
60.7209	920	68.599	828	60.7209	975	60.7209	483
60.7609	1001	68.6492	865	60.7609	909	60.7609	489
60.8009	1036	68.6995	846	60.8009	933	60.8009	490
60.8409	1070	68.7497	873	60.8409	852	60.8409	489
60.8809	1114	68.8	965	60.8809	870	60.8809	486
60.9209	1019	68.8503	982	60.9209	963	60.9209	472
60.9609	1045	68.9005	1057	60.9609	852	60.9609	520
61.0009	971	68.9508	1204	61.0009	999	61.0009	455
61.0409	905	69.001	1243	61.0409	858	61.0409	503
61.0809	855	69.0513	1319	61.0809	888	61.0809	488
61.1209	847	69.1015	1370	61.1209	915	61.1209	454
61.1609	788	69.1518	1333	61.1609	834	61.1609	443
61.2009	859	69.2021	1275	61.2009	951	61.2009	493
61.2409	883	69.2523	1184	61.2409	927	61.2409	489
61.2809	819	69.3026	1141	61.2809	870	61.2809	432
61.3209	863	69.3528	1006	61.3209	915	61.3209	444
61.3609	869	69.4031	909	61.3609	969	61.3609	446
61.4009	842	69.4533	883	61.4009	915	61.4009	441
61.4409	853	69.5036	898	61.4409	924	61.4409	445
61.4809	898	69.5539	787	61.4809	1017	61.4809	495
61.5209	846	69.6041	789	61.5209	855	61.5209	464
61.5609	884	69.6544	772	61.5609	801	61.5609	458
61.6009	798	69.7046	707	61.6009	936	61.6009	446
61.6409	824	69.7549	708	61.6409	831	61.6409	452
61.6809	838	69.8051	711	61.6809	936	61.6809	437
61.7209	809	69.8554	690	61.7209	879	61.7209	419
61.7609	853	69.9057	679	61.7609	858	61.7609	468
61.8009	811	69.9559	672	61.8009	813	61.8009	469
61.8409	818	70.0062	660	61.8409	870	61.8409	475
61.8809	799	70.0564	693	61.8809	891	61.8809	454
61.9209	796	70.1067	617	61.9209	915	61.9209	450
61.9609	834	70.157	673	61.9609	933	61.9609	493
62.0009	811	70.2072	649	62.0009	858	62.0009	486
62.0409	836	70.2575	677	62.0409	948	62.0409	510
62.0809	858	70.3077	690	62.0809	849	62.0809	517
62.1209	823	70.358	639	62.1209	999	62.1209	531
62.1609	844	70.4082	688	62.1609	933	62.1609	542
62.2009	894	70.4585	669	62.2009	942	62.2009	523
62.2409	950	70.5088	666	62.2409	858	62.2409	591
62.2809	1019	70.559	683	62.2809	888	62.2809	520
62.3209	1023	70.6093	667	62.3209	1017	62.3209	582
62.3609	1036	70.6595	703	62.3609	924	62.3609	617
62.4009	1176	70.7098	664	62.4009	1050	62.4009	574
62.4409	1227	70.76	638	62.4409	1038	62.4409	602
62.4809	1285	70.8103	594	62.4809	990	62.4809	610
62.5209	1540	70.8606	700	62.5209	1017	62.5209	689
62.5609	1492	70.9108	618	62.5609	1191	62.5609	727
62.6009	1712	70.9611	650	62.6009	1068	62.6009	854
62.6409	1781	71.0113	667	62.6409	1182	62.6409	847
62.6809	1933	71.0616	650	62.6809	1176	62.6809	957
62.7209	2014	71.1118	614	62.7209	1347	62.7209	1045
62.7609	2142	71.1621	585	62.7609	1362	62.7609	1261
62.8009	2272	71.2124	639	62.8009	1449	62.8009	1358
62.8409	2149	71.2626	631	62.8409	1563	62.8409	1491
62.8809	2109	71.3129	627	62.8809	1800	62.8809	1679
62.9209	2090	71.3631	613	62.9209	1896	62.9209	1826
62.9609	1812	71.4134	639	62.9609	1980	62.9609	1921
63.0009	1666	71.4636	648	63.0009	2196	63.0009	1956
63.0409	1562	71.5139	629	63.0409	2310	63.0409	1862
63.0809	1318	71.5642	662	63.0809	2577	63.0809	1629
63.1209	1187	71.6144	672	63.1209	2574	63.1209	1451
63.1609	1116	71.6647	644	63.1609	2496	63.1609	1358
63.2009	997	71.7149	696	63.2009	2265	63.2009	1245
63.2409	1083	71.7652	679	63.2409	2196	63.2409	1064
63.2809	1105	71.8154	635	63.2809	2034	63.2809	995
63.3209	1096	71.8657	637	63.3209	1884	63.3209	841
63.3609	1165	71.916	728	63.3609	1581	63.3609	716
63.4009	1249	71.9662	652	63.4009	1509	63.4009	685
63.4409	1292	72.0165	692	63.4409	1350	63.4409	643
63.4809	1400	72.0667	694	63.4809	1332	63.4809	617
63.5209	1376	72.117	718	63.5209	1182	63.5209	593
63.5609	1372	72.1673	777	63.5609	1092	63.5609	629
63.6009	1340	72.2175	768	63.6009	1080	63.6009	560
63.6409	1290	72.2678	755	63.6409	1005	63.6409	596
63.6809	1191	72.318	738	63.6809	987	63.6809	528
63.7209	1156	72.3683	788	63.7209	1041	63.7209	523
63.7609	1081	72.4185	745	63.7609	909	63.7609	533
63.8009	1021	72.4688	749	63.8009	1014	63.8009	553
63.8409	947	72.5191	815	63.8409	1020	63.8409	541
63.8809	921	72.5693	698	63.8809	969	63.8809	533
63.9209	853	72.6196	734	63.9209	876	63.9209	524
63.9609	901	72.6698	673	63.9609	984	63.9609	550
64.0009	955	72.7201	732	64.0009	1014	64.0009	558
64.0409	965	72.7703	685	64.0409	993	64.0409	478
64.0809	1020	72.8206	688	64.0809	960	64.0809	521
64.1209	1017	72.8709	717	64.1209	990	64.1209	507
64.1609	991	72.9211	695	64.1609	855	64.1609	527
64.2009	942	72.9714	705	64.2009	957	64.2009	476
64.2409	959	73.0216	680	64.2409	921	64.2409	542
64.2809	900	73.0719	676	64.2809	954	64.2809	501
64.3209	854	73.1221	626	64.3209	1041	64.3209	506
64.3609	743	73.1724	666	64.3609	927	64.3609	495
64.4009	725	73.2227	684	64.4009	888	64.4009	540
64.4409	710	73.2729	687	64.4409	951	64.4409	489
64.4809	710	73.3232	684	64.4809	849	64.4809	504
64.5209	654	73.3734	698	64.5209	879	64.5209	490
64.5609	676	73.4237	728	64.5609	924	64.5609	462
64.6009	643	73.4739	768	64.6009	861	64.6009	466
64.6409	645	73.5242	798	64.6409	870	64.6409	445
64.6809	634	73.5745	714	64.6809	807	64.6809	463
64.7209	599	73.6247	797	64.7209	954	64.7209	457
64.7609	601	73.675	843	64.7609	912	64.7609	413
64.8009	542	73.7252	879	64.8009	909	64.8009	504
64.8409	641	73.7755	940	64.8409	867	64.8409	415
64.8809	597	73.8257	992	64.8809	954	64.8809	471
64.9209	569	73.876	1039	64.9209	975	64.9209	429
64.9609	621	73.9263	1250	64.9609	801	64.9609	501
65.0009	575	73.9765	1397	65.0009	921	65.0009	482
65.0409	590	74.0268	1931	65.0409	984	65.0409	474
65.0809	643	74.077	2722	65.0809	894	65.0809	489
65.1209	593	74.1273	3971	65.1209	924	65.1209	510
65.1609	623	74.1775	5987	65.1609	966	65.1609	521
65.201	708	74.2278	7934	65.201	927	65.201	509
65.241	668	74.2781	8811	65.241	957	65.241	471
65.281	717	74.3283	8987	65.281	930	65.281	530
65.321	695	74.3786	7664	65.321	951	65.321	471
65.361	613	74.4288	6153	65.361	939	65.361	477
65.401	645	74.4791	5248	65.401	819	65.401	476
65.441	680	74.5294	4043	65.441	984	65.441	490
65.481	620	74.5796	2704	65.481	954	65.481	501
65.521	623	74.6299	1671	65.521	1011	65.521	495
65.561	594	74.6801	1227	65.561	918	65.561	466
65.601	565	74.7304	1065	65.601	903	65.601	478
65.641	595	74.7806	869	65.641	933	65.641	484
65.681	615	74.8309	866	65.681	867	65.681	496
65.721	595	74.8812	793	65.721	981	65.721	488
65.761	618	74.9314	740	65.761	897	65.761	518
65.801	597	74.9817	746	65.801	1083	65.801	459
65.841	554	75.0319	704	65.841	936	65.841	511
65.881	567	75.0822	705	65.881	957	65.881	516
65.921	588	75.1324	641	65.921	969	65.921	496
65.961	556	75.1827	736	65.961	924	65.961	493
66.001	558	75.233	687	66.001	1026	66.001	535
66.041	558	75.2832	702	66.041	891	66.041	541
66.081	554	75.3335	699	66.081	945	66.081	518
66.121	584	75.3837	693	66.121	1008	66.121	576
66.161	617	75.434	670	66.161	1062	66.161	521
66.201	557	75.4842	660	66.201	927	66.201	563
66.241	587	75.5345	680	66.241	999	66.241	599
66.281	595	75.5848	647	66.281	930	66.281	623
66.321	571	75.635	661	66.321	909	66.321	652
66.361	565	75.6853	630	66.361	1170	66.361	609
66.401	555	75.7355	635	66.401	1173	66.401	684
66.441	594	75.7858	657	66.441	1080	66.441	644
66.481	544	75.836	643	66.481	1113	66.481	678
66.521	554	75.8863	597	66.521	1077	66.521	715
66.561	604	75.9366	597	66.561	1113	66.561	757
66.601	594	75.9868	656	66.601	1089	66.601	808
66.641	640	76.0371	623	66.641	1296	66.641	862
66.681	638	76.0873	635	66.681	1374	66.681	907
66.721	748	76.1376	620	66.721	1413	66.721	951
66.761	706	76.1878	590	66.761	1446	66.761	1037
66.801	734	76.2381	603	66.801	1383	66.801	1175
66.841	821	76.2884	687	66.841	1530	66.841	1244
66.881	792	76.3386	651	66.881	1830	66.881	1467
66.921	771	76.3889	634	66.921	1749	66.921	1842
66.961	753	76.4391	619	66.961	2004	66.961	1994
67.001	786	76.4894	673	67.001	2268	67.001	2465
67.041	769	76.5397	587	67.041	2535	67.041	3034
67.081	679	76.5899	576	67.081	2757	67.081	3373
67.121	776	76.6402	630	67.121	3261	67.121	3853
67.161	690	76.6904	615	67.161	3834	67.161	4551
67.201	733	76.7407	594	67.201	4689	67.201	4710
67.241	760	76.7909	674	67.241	5460	67.241	5002
67.281	734	76.8412	683	67.281	5955	67.281	5239
67.321	745	76.8915	658	67.321	6534	67.321	5100
67.361	783	76.9417	625	67.361	7176	67.361	4896
67.401	773	76.992	641	67.401	7020	67.401	4668
67.441	795	77.0422	650	67.441	6828	67.441	4082
67.481	755	77.0925	672	67.481	6393	67.481	3531
67.521	759	77.1427	571	67.521	6072	67.521	2999
67.561	747	77.193	675	67.561	5487	67.561	2529
67.601	684	77.2433	598	67.601	4608	67.601	2173
67.641	677	77.2935	614	67.641	4131	67.641	1781
67.681	683	77.3438	628	67.681	3423	67.681	1485
67.721	653	77.394	627	67.721	2913	67.721	1358
67.761	584	77.4443	631	67.761	2679	67.761	1151
67.801	590	77.4945	657	67.801	2421	67.801	1034
67.841	628	77.5448	658	67.841	2052	67.841	936
67.881	600	77.5951	611	67.881	2022	67.881	822
67.921	604	77.6453	643	67.921	1668	67.921	855
67.961	625	77.6956	647	67.961	1659	67.961	763
68.001	624	77.7458	640	68.001	1500	68.001	775
68.041	628	77.7961	634	68.041	1473	68.041	699
68.081	738	77.8463	622	68.081	1311	68.081	691
68.121	789	77.8966	668	68.121	1326	68.121	733
68.161	788	77.9469	577	68.161	1212	68.161	588
68.201	825	77.9971	627	68.201	1278	68.201	569
68.241	855	78.0474	639	68.241	1239	68.241	639
68.281	865	78.0976	693	68.281	1032	68.281	596
68.321	809	78.1479	760	68.321	1104	68.321	594
68.361	763	78.1981	815	68.361	1080	68.361	618
68.401	705	78.2484	881	68.401	1059	68.401	589
68.441	657	78.2987	930	68.441	1104	68.441	620
68.481	646	78.3489	921	68.481	1095	68.481	541
68.521	634	78.3992	915	68.521	975	68.521	578
68.561	626	78.4494	878	68.561	1059	68.561	593
68.601	606	78.4997	843	68.601	990	68.601	602
68.641	668	78.5499	837	68.641	1086	68.641	591
68.681	668	78.6002	826	68.681	987	68.681	629
68.721	669	78.6505	770	68.721	1077	68.721	635
68.761	647	78.7007	760	68.761	1128	68.761	683
68.801	720	78.751	772	68.801	987	68.801	644
68.841	768	78.8012	728	68.841	1023	68.841	660
68.881	786	78.8515	732	68.881	1155	68.881	631
68.921	892	78.9018	736	68.921	1125	68.921	649
68.961	1007	78.952	678	68.961	1062	68.961	620
69.001	1056	79.0023	681	69.001	1080	69.001	629
69.041	1208	79.0525	701	69.041	1137	69.041	576
69.081	1266	79.1028	709	69.081	1149	69.081	569
69.121	1199	79.153	730	69.121	1116	69.121	553
69.161	1217	79.2033	729	69.161	996	69.161	547
69.201	1106	79.2536	762	69.201	1002	69.201	516
69.241	1123	79.3038	738	69.241	1086	69.241	538
69.281	986	79.3541	811	69.281	1014	69.281	491
69.321	933	79.4043	805	69.321	1086	69.321	524
69.361	778	79.4546	863	69.361	1017	69.361	479
69.401	687	79.5048	924	69.401	972	69.401	434
69.441	627	79.5551	900	69.441	984	69.441	517
69.481	596	79.6054	1008	69.481	951	69.481	486
69.521	609	79.6556	1024	69.521	900	69.521	464
69.561	549	79.7059	1027	69.561	942	69.561	489
69.601	521	79.7561	1084	69.601	1035	69.601	464
69.641	524	79.8064	1087	69.641	843	69.641	454
69.681	549	79.8566	1189	69.681	930	69.681	472
69.721	531	79.9069	1226	69.721	930	69.721	466
69.761	538	79.9572	1241	69.761	936	69.761	466
69.801	516			69.801	774	69.801	473
69.841	494			69.841	936	69.841	487
69.881	585			69.881	921	69.881	484
69.921	495			69.921	972	69.921	437
69.9611	531			69.9611	882	69.9611	455
70.0011	468			70.0011	906	70.0011	427
70.0411	449			70.0411	972	70.0411	439
70.0811	482			70.0811	888	70.0811	446
70.1211	530			70.1211	927	70.1211	453
70.1611	479			70.1611	888	70.1611	431
70.2011	511			70.2011	939	70.2011	455
70.2411	483			70.2411	882	70.2411	428
70.2811	462			70.2811	936	70.2811	483
70.3211	492			70.3211	900	70.3211	466
70.3611	455			70.3611	939	70.3611	427
70.4011	445			70.4011	924	70.4011	452
70.4411	493			70.4411	933	70.4411	459
70.4811	469			70.4811	972	70.4811	425
70.5211	438			70.5211	933	70.5211	482
70.5611	492			70.5611	813	70.5611	463
70.6011	453			70.6011	888	70.6011	500
70.6411	427			70.6411	837	70.6411	437
70.6811	489			70.6811	834	70.6811	439
70.7211	439			70.7211	933	70.7211	437
70.7611	448			70.7611	852	70.7611	444
70.8011	452			70.8011	945	70.8011	487
70.8411	426			70.8411	942	70.8411	484
70.8811	437			70.8811	864	70.8811	482
70.9211	473			70.9211	948	70.9211	493
70.9611	450			70.9611	939	70.9611	452
71.0011	472			71.0011	828	71.0011	453
71.0411	424			71.0411	1035	71.0411	483
71.0811	422			71.0811	891	71.0811	493
71.1211	468			71.1211	867	71.1211	495
71.1611	445			71.1611	879	71.1611	435
71.2011	457			71.2011	879	71.2011	489
71.2411	408			71.2411	897	71.2411	394
71.2811	456			71.2811	846	71.2811	474
71.3211	468			71.3211	966	71.3211	457
71.3611	485			71.3611	900	71.3611	485
71.4011	443			71.4011	882	71.4011	440
71.4411	488			71.4411	975	71.4411	490
71.4811	462			71.4811	912	71.4811	447
71.5211	476			71.5211	927	71.5211	446
71.5611	449			71.5611	927	71.5611	445
71.6011	478			71.6011	933	71.6011	482
71.6411	446			71.6411	825	71.6411	473
71.6811	445			71.6811	939	71.6811	465
71.7211	447			71.7211	891	71.7211	485
71.7611	502			71.7611	834	71.7611	492
71.8011	458			71.8011	885	71.8011	487
71.8411	489			71.8411	846	71.8411	483
71.8811	443			71.8811	900	71.8811	488
71.9211	491			71.9211	936	71.9211	496
71.9611	435			71.9611	885	71.9611	478
72.0011	462			72.0011	918	72.0011	507
72.0411	499			72.0411	900	72.0411	511
72.0811	452			72.0811	894	72.0811	513
72.1211	475			72.1211	951	72.1211	481
72.1611	470			72.1611	915	72.1611	506
72.2011	533			72.2011	981	72.2011	500
72.2411	533			72.2411	888	72.2411	532
72.2811	541			72.2811	957	72.2811	496
72.3211	555			72.3211	975	72.3211	546
72.3611	622			72.3611	957	72.3611	521
72.4011	533			72.4011	963	72.4011	519
72.4411	631			72.4411	936	72.4411	523
72.4811	570			72.4811	999	72.4811	553
72.5211	592			72.5211	960	72.5211	544
72.5611	548			72.5611	1056	72.5611	517
72.6011	564			72.6011	972	72.6011	534
72.6411	549			72.6411	900	72.6411	564
72.6811	509			72.6811	972	72.6811	544
72.7211	557			72.7211	993	72.7211	523
72.7611	576			72.7611	1011	72.7611	538
72.8011	588			72.8011	924	72.8011	550
72.8411	559			72.8411	996	72.8411	549
72.8811	528			72.8811	954	72.8811	545
72.9211	492			72.9211	984	72.9211	582
72.9611	460			72.9611	978	72.9611	560
73.0011	507			73.0011	1068	73.0011	602
73.0411	438			73.0411	1179	73.0411	602
73.0811	437			73.0811	1014	73.0811	599
73.1211	464			73.1211	1038	73.1211	590
73.1611	446			73.1611	1002	73.1611	607
73.2011	460			73.2011	1125	73.2011	633
73.2411	465			73.2411	1125	73.2411	675
73.2811	433			73.2811	1134	73.2811	716
73.3211	473			73.3211	1059	73.3211	735
73.3611	498			73.3611	1128	73.3611	752
73.4011	514			73.4011	1101	73.4011	782
73.4411	523			73.4411	1188	73.4411	781
73.4811	565			73.4811	1266	73.4811	808
73.5211	631			73.5211	1320	73.5211	895
73.5611	600			73.5611	1407	73.5611	1005
73.6011	654			73.6011	1278	73.6011	1107
73.6411	670			73.6411	1623	73.6411	1234
73.6811	673			73.6811	1587	73.6811	1368
73.7211	621			73.7211	1875	73.7211	1560
73.7611	722			73.7611	1809	73.7611	1835
73.8011	702			73.8011	2184	73.8011	2121
73.8411	736			73.8411	2211	73.8411	2633
73.8811	689			73.8811	2646	73.8811	3249
73.9211	718			73.9211	3066	73.9211	3823
73.9611	748			73.9611	3489	73.9611	4654
74.0011	643			74.0011	4134	74.0011	5516
74.0411	690			74.0411	4773	74.0411	6301
74.0811	670			74.0811	5388	74.0811	7063
74.1211	647			74.1211	6594	74.1211	7669
74.1611	587			74.1611	7380	74.1611	7785
74.2011	577			74.2011	8352	74.2011	7926
74.2411	603			74.2411	9000	74.2411	7442
74.2811	580			74.2811	9183	74.2811	7093
74.3211	538			74.3211	9354	74.3211	6391
74.3611	508			74.3611	8781	74.3611	5610
74.4011	474			74.4011	8163	74.4011	4789
74.4411	423			74.4411	7416	74.4411	4131
74.4811	437			74.4811	6855	74.4811	3338
74.5211	433			74.5211	5694	74.5211	2719
74.5611	445			74.5611	4914	74.5611	2309
74.6011	428			74.6011	4224	74.6011	1900
74.6411	372			74.6411	3729	74.6411	1658
74.6811	420			74.6811	2991	74.6811	1470
74.7212	407			74.7212	2700	74.7212	1223
74.7612	397			74.7612	2505	74.7612	1112
74.8012	401			74.8012	2196	74.8012	996
74.8412	405			74.8412	2004	74.8412	895
74.8812	366			74.8812	1899	74.8812	905
74.9212	404			74.9212	1617	74.9212	775
74.9612	404			74.9612	1440	74.9612	787
75.0012	380			75.0012	1452	75.0012	702
75.0412	393			75.0412	1368	75.0412	661
75.0812	424			75.0812	1200	75.0812	655
75.1212	400			75.1212	1284	75.1212	654
75.1612	402			75.1612	1347	75.1612	600
75.2012	460			75.2012	1197	75.2012	632
75.2412	441			75.2412	1170	75.2412	608
75.2812	463			75.2812	1050	75.2812	604
75.3212	481			75.3212	1203	75.3212	563
75.3612	436			75.3612	1080	75.3612	598
75.4012	492			75.4012	1152	75.4012	617
75.4412	475			75.4412	1119	75.4412	551
75.4812	469			75.4812	999	75.4812	565
75.5212	444			75.5212	1050	75.5212	510
75.5612	456			75.5612	972	75.5612	560
75.6012	438			75.6012	993	75.6012	504
75.6412	399			75.6412	993	75.6412	532
75.6812	403			75.6812	1065	75.6812	536
75.7212	422			75.7212	951	75.7212	488
75.7612	409			75.7612	1053	75.7612	519
75.8012	394			75.8012	990	75.8012	494
75.8412	398			75.8412	954	75.8412	516
75.8812	416			75.8812	954	75.8812	523
75.9212	371			75.9212	927	75.9212	451
75.9612	392			75.9612	1089	75.9612	471
76.0012	427			76.0012	951	76.0012	473
76.0412	415			76.0412	894	76.0412	513
76.0812	420			76.0812	909	76.0812	542
76.1212	414			76.1212	972	76.1212	443
76.1612	394			76.1612	864	76.1612	470
76.2012	410			76.2012	888	76.2012	489
76.2412	380			76.2412	885	76.2412	520
76.2812	413			76.2812	993	76.2812	450
76.3212	405			76.3212	936	76.3212	462
76.3612	377			76.3612	936	76.3612	493
76.4012	379			76.4012	912	76.4012	449
76.4412	426			76.4412	969	76.4412	435
76.4812	390			76.4812	891	76.4812	449
76.5212	404			76.5212	978	76.5212	486
76.5612	429			76.5612	927	76.5612	450
76.6012	396			76.6012	903	76.6012	468
76.6412	386			76.6412	852	76.6412	429
76.6812	389			76.6812	969	76.6812	412
76.7212	416			76.7212	861	76.7212	475
76.7612	410			76.7612	921	76.7612	458
76.8012	414			76.8012	912	76.8012	471
76.8412	432			76.8412	867	76.8412	466
76.8812	435			76.8812	924	76.8812	447
76.9212	432			76.9212	801	76.9212	409
76.9612	413			76.9612	936	76.9612	458
77.0012	420			77.0012	879	77.0012	447
77.0412	444			77.0412	888	77.0412	453
77.0812	423			77.0812	894	77.0812	468
77.1212	404			77.1212	879	77.1212	493
77.1612	407			77.1612	837	77.1612	422
77.2012	409			77.2012	789	77.2012	491
77.2412	376			77.2412	897	77.2412	452
77.2812	356			77.2812	867	77.2812	486
77.3212	392			77.3212	930	77.3212	456
77.3612	395			77.3612	903	77.3612	481
77.4012	399			77.4012	909	77.4012	454
77.4412	389			77.4412	957	77.4412	492
77.4812	394			77.4812	816	77.4812	435
77.5212	441			77.5212	945	77.5212	483
77.5612	391			77.5612	852	77.5612	429
77.6012	388			77.6012	831	77.6012	477
77.6412	396			77.6412	837	77.6412	463
77.6812	400			77.6812	828	77.6812	468
77.7212	402			77.7212	765	77.7212	443
77.7612	425			77.7612	981	77.7612	462
77.8012	405			77.8012	963	77.8012	467
77.8412	418			77.8412	909	77.8412	475
77.8812	425			77.8812	822	77.8812	445
77.9212	420			77.9212	897	77.9212	487
77.9612	418			77.9612	984	77.9612	509
78.0012	438			78.0012	858	78.0012	540
78.0412	443			78.0412	870	78.0412	518
78.0812	532			78.0812	843	78.0812	551
78.1212	498			78.1212	837	78.1212	580
78.1612	521			78.1612	963	78.1612	566
78.2012	545			78.2012	999	78.2012	609
78.2412	595			78.2412	1062	78.2412	567
78.2812	663			78.2812	1017	78.2812	572
78.3212	745			78.3212	945	78.3212	561
78.3612	726			78.3612	1047	78.3612	480
78.4012	780			78.4012	1065	78.4012	512
78.4412	838			78.4412	990	78.4412	511
78.4812	860			78.4812	966	78.4812	504
78.5212	809			78.5212	960	78.5212	509
78.5612	865			78.5612	921	78.5612	461
78.6012	822			78.6012	942	78.6012	469
78.6412	786			78.6412	984	78.6412	421
78.6812	678			78.6812	909	78.6812	520
78.7212	693			78.7212	924	78.7212	458
78.7612	648			78.7612	870	78.7612	440
78.8012	609			78.8012	885	78.8012	449
78.8412	592			78.8412	975	78.8412	466
78.8812	541			78.8812	894	78.8812	441
78.9212	584			78.9212	837	78.9212	445
78.9612	586			78.9612	828	78.9612	414
79.0012	546			79.0012	855	79.0012	419
79.0412	552			79.0412	882	79.0412	437
79.0812	577			79.0812	846	79.0812	394
79.1212	525			79.1212	846	79.1212	397
79.1612	510			79.1612	1011	79.1612	432
79.2012	516			79.2012	861	79.2012	420
79.2412	516			79.2412	969	79.2412	412
79.2812	529			79.2812	885	79.2812	413
79.3212	539			79.3212	918	79.3212	399
79.3612	501			79.3612	900	79.3612	445
79.4012	498			79.4012	957	79.4012	425
79.4413	545			79.4413	942	79.4413	429
79.4813	519			79.4813	879	79.4813	436
79.5213	570			79.5213	975	79.5213	448
79.5613	552			79.5613	975	79.5613	364
79.6013	566			79.6013	930	79.6013	435
79.6413	539			79.6413	909	79.6413	400
79.6813	576			79.6813	1098	79.6813	427
79.7213	529			79.7213	975	79.7213	438
79.7613	525			79.7613	972	79.7613	427
79.8013	525			79.8013	1116	79.8013	407
79.8413	508			79.8413	1125	79.8413	416
79.8813	496			79.8813	1143	79.8813	422
79.9213	524			79.9213	1209	79.9213	447
79.9613	484			79.9613	1311	79.9613	422

## Sheet: Fig 1b
Fe7C3
Velocity (mm/s)	Experiment	Fit	Fe7C3(A)	Fe7C3(B)	Fe7C3(C)	Fe3+(spm)
-10.5815	35809	35644.1	35652.1	35652.6	35657.3	35658.7
-10.5402	35798	35643.9	35652	35652.6	35657.3	35658.7
-10.4987	36035	35643.8	35652	35652.5	35657.2	35658.7
-10.4574	35907	35643.7	35651.9	35652.5	35657.2	35658.7
-10.416	35587	35643.5	35651.8	35652.4	35657.2	35658.7
-10.3746	35811	35643.4	35651.8	35652.3	35657.2	35658.7
-10.3332	35649	35643.2	35651.7	35652.3	35657.2	35658.7
-10.2918	35343	35643.1	35651.6	35652.2	35657.2	35658.7
-10.2504	35635	35642.9	35651.5	35652.2	35657.2	35658.7
-10.209	35618	35642.8	35651.5	35652.1	35657.2	35658.7
-10.1676	35688	35642.6	35651.4	35652	35657.1	35658.7
-10.1262	35750	35642.5	35651.3	35652	35657.1	35658.7
-10.0848	35704	35642.3	35651.2	35651.9	35657.1	35658.7
-10.0435	35807	35642.1	35651.2	35651.8	35657.1	35658.7
-10.0021	35819	35642	35651.1	35651.8	35657.1	35658.7
-9.96068	35756	35641.8	35651	35651.7	35657.1	35658.7
-9.91929	35983	35641.6	35650.9	35651.6	35657	35658.7
-9.8779	35660	35641.5	35650.8	35651.6	35657	35658.7
-9.83651	35912	35641.3	35650.7	35651.5	35657	35658.7
-9.79512	35701	35641.1	35650.6	35651.4	35657	35658.7
-9.75373	35645	35640.9	35650.5	35651.3	35657	35658.7
-9.71234	35635	35640.7	35650.5	35651.3	35657	35658.7
-9.67095	35406	35640.5	35650.4	35651.2	35656.9	35658.7
-9.62956	35486	35640.3	35650.3	35651.1	35656.9	35658.7
-9.58817	35693	35640.2	35650.2	35651	35656.9	35658.7
-9.54678	36050	35640	35650.1	35651	35656.9	35658.7
-9.50539	35745	35639.8	35650	35650.9	35656.9	35658.7
-9.464	35726	35639.5	35649.9	35650.8	35656.9	35658.7
-9.42261	35749	35639.3	35649.7	35650.7	35656.8	35658.7
-9.38122	36042	35639.1	35649.6	35650.6	35656.8	35658.7
-9.33983	35715	35638.9	35649.5	35650.6	35656.8	35658.7
-9.29844	35794	35638.7	35649.4	35650.5	35656.8	35658.7
-9.25705	35515	35638.5	35649.3	35650.4	35656.8	35658.7
-9.21566	35683	35638.2	35649.2	35650.3	35656.7	35658.7
-9.17427	35446	35638	35649.1	35650.2	35656.7	35658.7
-9.13288	35473	35637.8	35648.9	35650.1	35656.7	35658.7
-9.09149	35638	35637.5	35648.8	35650	35656.7	35658.7
-9.0501	35454	35637.3	35648.7	35649.9	35656.7	35658.7
-9.00871	35350	35637	35648.6	35649.8	35656.6	35658.7
-8.96732	35450	35636.8	35648.4	35649.7	35656.6	35658.7
-8.92593	35365	35636.5	35648.3	35649.6	35656.6	35658.7
-8.88454	35490	35636.3	35648.2	35649.5	35656.6	35658.7
-8.84315	35705	35636	35648	35649.4	35656.5	35658.7
-8.80176	35755	35635.7	35647.9	35649.3	35656.5	35658.7
-8.76037	35489	35635.4	35647.7	35649.2	35656.5	35658.7
-8.71898	35441	35635.1	35647.6	35649.1	35656.5	35658.7
-8.67759	35624	35634.9	35647.4	35649	35656.4	35658.7
-8.6362	35690	35634.6	35647.3	35648.9	35656.4	35658.7
-8.59481	35412	35634.3	35647.1	35648.7	35656.4	35658.7
-8.55342	35551	35633.9	35647	35648.6	35656.4	35658.7
-8.51203	35450	35633.6	35646.8	35648.5	35656.3	35658.6
-8.47064	35624	35633.3	35646.6	35648.4	35656.3	35658.6
-8.42925	35535	35633	35646.5	35648.3	35656.3	35658.6
-8.38785	35847	35632.7	35646.3	35648.1	35656.3	35658.6
-8.34646	35955	35632.3	35646.1	35648	35656.2	35658.6
-8.30507	35688	35632	35645.9	35647.9	35656.2	35658.6
-8.26368	35839	35631.6	35645.7	35647.7	35656.2	35658.6
-8.22229	35838	35631.2	35645.5	35647.6	35656.1	35658.6
-8.1809	35769	35630.9	35645.3	35647.5	35656.1	35658.6
-8.13951	35777	35630.5	35645.1	35647.3	35656.1	35658.6
-8.09812	35706	35630.1	35644.9	35647.2	35656.1	35658.6
-8.05673	36081	35629.7	35644.7	35647	35656	35658.6
-8.01534	35530	35629.3	35644.5	35646.9	35656	35658.6
-7.97395	35322	35628.9	35644.2	35646.7	35656	35658.6
-7.93256	35414	35628.5	35644	35646.6	35655.9	35658.6
-7.89117	35624	35628	35643.8	35646.4	35655.9	35658.6
-7.84978	35913	35627.6	35643.5	35646.2	35655.9	35658.6
-7.80839	35515	35627.1	35643.3	35646.1	35655.8	35658.6
-7.767	36046	35626.7	35643	35645.9	35655.8	35658.6
-7.72561	35621	35626.2	35642.8	35645.7	35655.8	35658.6
-7.68422	35713	35625.7	35642.5	35645.5	35655.7	35658.6
-7.64283	35726	35625.2	35642.2	35645.4	35655.7	35658.6
-7.60144	35693	35624.7	35641.9	35645.2	35655.6	35658.6
-7.56005	35658	35624.1	35641.6	35645	35655.6	35658.6
-7.51866	35802	35623.6	35641.3	35644.8	35655.6	35658.6
-7.47727	35474	35623	35641	35644.6	35655.5	35658.6
-7.43588	35875	35622.5	35640.7	35644.4	35655.5	35658.6
-7.39449	35636	35621.9	35640.4	35644.2	35655.4	35658.6
-7.3531	35761	35621.3	35640	35644	35655.4	35658.6
-7.31171	35472	35620.7	35639.7	35643.7	35655.4	35658.6
-7.27032	35486	35620	35639.3	35643.5	35655.3	35658.6
-7.22893	35303	35619.4	35638.9	35643.3	35655.3	35658.6
-7.18754	35477	35618.7	35638.5	35643.1	35655.2	35658.6
-7.14615	35482	35618	35638.1	35642.8	35655.2	35658.5
-7.10476	35261	35617.3	35637.7	35642.6	35655.1	35658.5
-7.06337	35649	35616.6	35637.3	35642.3	35655.1	35658.5
-7.02198	35455	35615.8	35636.9	35642.1	35655	35658.5
-6.98059	35730	35615.1	35636.4	35641.8	35655	35658.5
-6.9392	35373	35614.3	35636	35641.5	35654.9	35658.5
-6.89781	35285	35613.5	35635.5	35641.3	35654.9	35658.5
-6.85642	35502	35612.6	35635	35641	35654.8	35658.5
-6.81503	35482	35611.7	35634.5	35640.7	35654.8	35658.5
-6.77364	35704	35610.8	35633.9	35640.4	35654.7	35658.5
-6.73225	35397	35609.9	35633.4	35640.1	35654.7	35658.5
-6.69086	35638	35609	35632.8	35639.8	35654.6	35658.5
-6.64947	35475	35608	35632.2	35639.4	35654.5	35658.5
-6.60808	35586	35606.9	35631.6	35639.1	35654.5	35658.5
-6.56669	35736	35605.9	35630.9	35638.7	35654.4	35658.5
-6.5253	35600	35604.8	35630.2	35638.4	35654.3	35658.5
-6.48391	35336	35603.7	35629.5	35638	35654.3	35658.5
-6.44252	35548	35602.5	35628.8	35637.7	35654.2	35658.5
-6.40113	35095	35601.3	35628.1	35637.3	35654.1	35658.5
-6.35974	35414	35600	35627.3	35636.9	35654.1	35658.5
-6.31835	35636	35598.7	35626.4	35636.5	35654	35658.5
-6.27696	35313	35597.3	35625.6	35636	35653.9	35658.4
-6.23556	35529	35595.9	35624.7	35635.6	35653.9	35658.4
-6.19417	35860	35594.5	35623.8	35635.2	35653.8	35658.4
-6.15278	35608	35592.9	35622.8	35634.7	35653.7	35658.4
-6.11139	35406	35591.4	35621.7	35634.2	35653.6	35658.4
-6.07	35445	35589.7	35620.7	35633.7	35653.5	35658.4
-6.02861	35870	35588	35619.6	35633.2	35653.4	35658.4
-5.98722	35756	35586.2	35618.4	35632.7	35653.4	35658.4
-5.94583	36079	35584.3	35617.1	35632.2	35653.3	35658.4
-5.90444	35353	35582.4	35615.8	35631.6	35653.2	35658.4
-5.86305	35265	35580.3	35614.5	35631	35653.1	35658.4
-5.82166	35595	35578.2	35613	35630.4	35653	35658.4
-5.78027	35618	35575.9	35611.5	35629.8	35652.9	35658.4
-5.73888	35459	35573.6	35609.9	35629.2	35652.8	35658.4
-5.69749	35353	35571.1	35608.2	35628.5	35652.7	35658.4
-5.6561	35594	35568.5	35606.4	35627.8	35652.6	35658.3
-5.61471	35290	35565.8	35604.5	35627.1	35652.5	35658.3
-5.57332	35684	35562.9	35602.5	35626.4	35652.4	35658.3
-5.53193	35482	35559.9	35600.4	35625.6	35652.2	35658.3
-5.49054	35711	35556.7	35598.1	35624.8	35652.1	35658.3
-5.44915	35582	35553.3	35595.7	35624	35652	35658.3
-5.40776	35820	35549.7	35593.1	35623.1	35651.9	35658.3
-5.36637	35463	35545.9	35590.3	35622.2	35651.7	35658.3
-5.32498	35447	35541.9	35587.4	35621.3	35651.6	35658.3
-5.28359	35765	35537.6	35584.2	35620.3	35651.5	35658.3
-5.2422	35625	35533	35580.8	35619.3	35651.3	35658.3
-5.20081	35731	35528.2	35577.2	35618.2	35651.2	35658.2
-5.15942	35703	35523	35573.3	35617.1	35651	35658.2
-5.11803	35830	35517.4	35569	35616	35650.9	35658.2
-5.07664	35490	35511.4	35564.4	35614.7	35650.7	35658.2
-5.03525	35637	35505	35559.5	35613.5	35650.5	35658.2
-4.99386	35516	35498.1	35554.1	35612.1	35650.4	35658.2
-4.95247	35563	35490.6	35548.2	35610.7	35650.2	35658.2
-4.91108	35569	35482.5	35541.7	35609.3	35650	35658.2
-4.86969	35630	35473.7	35534.7	35607.8	35649.8	35658.2
-4.8283	35644	35464.1	35526.9	35606.1	35649.6	35658.1
-4.78691	35323	35453.7	35518.3	35604.4	35649.4	35658.1
-4.74552	35630	35442.2	35508.9	35602.6	35649.2	35658.1
-4.70413	35511	35429.6	35498.4	35600.8	35649	35658.1
-4.66274	35421	35415.6	35486.7	35598.8	35648.8	35658.1
-4.62135	35457	35400.2	35473.6	35596.7	35648.5	35658.1
-4.57996	35215	35383	35458.8	35594.4	35648.3	35658.1
-4.53857	35349	35363.7	35442.2	35592.1	35648	35658
-4.49718	35357	35342.1	35423.4	35589.6	35647.8	35658
-4.45579	35561	35317.7	35402	35586.9	35647.5	35658
-4.4144	35214	35290	35377.4	35584.1	35647.2	35658
-4.37301	35365	35258.4	35349.1	35581	35646.9	35658
-4.33162	35179	35222	35316.3	35577.8	35646.6	35658
-4.29023	35466	35180	35278.1	35574.4	35646.3	35657.9
-4.24884	35099	35131.2	35233.3	35570.7	35646	35657.9
-4.20745	35306	35074	35180.4	35566.7	35645.6	35657.9
-4.16606	34663	35006.6	35117.7	35562.5	35645.2	35657.9
-4.12466	34486	34926.8	35042.9	35557.9	35644.9	35657.9
-4.08327	34634	34831.8	34953.2	35552.9	35644.5	35657.8
-4.04188	34183	34718.3	34845.5	35547.6	35644.1	35657.8
-4.00049	34358	34582.8	34716.2	35541.8	35643.6	35657.8
-3.9591	33827	34422	34562.2	35535.5	35643.2	35657.8
-3.91771	33668	34233.7	34381.3	35528.7	35642.7	35657.8
-3.87632	34244	34019.4	34175	35521.2	35642.2	35657.7
-3.83493	33603	33787.3	33951.7	35513	35641.6	35657.7
-3.79354	33346	33556.5	33730.4	35503.9	35641.1	35657.7
-3.75215	33392	33358	33542.5	35494	35640.5	35657.6
-3.71076	33301	33229.5	33425.6	35483	35639.9	35657.6
-3.66937	33445	33199.5	33408.6	35470.8	35639.2	35657.6
-3.62798	33313	33272.2	33495.6	35457.2	35638.5	35657.6
-3.58659	33399	33424	33663.4	35441.9	35637.8	35657.5
-3.5452	33770	33617.8	33875.1	35424.8	35637	35657.5
-3.50381	33965	33818.9	34096.5	35405.5	35636.2	35657.5
-3.46242	33982	34004.5	34304.9	35383.5	35635.3	35657.4
-3.42103	34000	34162.9	34489.3	35358.5	35634.4	35657.4
-3.37964	33963	34290.5	34646.7	35329.8	35633.4	35657.4
-3.33825	34179	34387.9	34778.3	35296.7	35632.3	35657.3
-3.29686	34125	34457.1	34887.1	35258.2	35631.2	35657.3
-3.25547	33794	34500.6	34976.7	35213.4	35630	35657.2
-3.21408	34211	34520	35050.2	35160.6	35628.7	35657.2
-3.17269	34027	34516.6	35110.6	35098.3	35627.2	35657.1
-3.1313	33879	34490.4	35160.2	35024.1	35625.7	35657.1
-3.08991	33918	34440.5	35200.7	34935.4	35624.1	35657
-3.04852	33979	34365.2	35233.7	34828.9	35622.3	35657
-3.00713	33799	34262.1	35260.3	34701.1	35620.4	35656.9
-2.96574	34203	34128.1	35281.5	34548.1	35618.3	35656.9
-2.92435	34512	33961	35297.9	34366.9	35616	35656.8
-2.88296	33836	33760.7	35310.1	34157.1	35613.5	35656.8
-2.84157	34368	33532.9	35318.3	33923.8	35610.7	35656.7
-2.80018	33936	33292.7	35322.7	33682.4	35607.7	35656.6
-2.75879	33741	33068.8	35323.6	33461	35604.3	35656.5
-2.7174	33656	32900.2	35320.8	33298.9	35600.6	35656.5
-2.67601	33382	32823.7	35314.3	33233.2	35596.5	35656.4
-2.63462	33483	32855.2	35303.7	33280	35591.8	35656.3
-2.59323	32982	32979.4	35288.6	33424.7	35586.6	35656.2
-2.55184	33288	33159.2	35268.4	33630.6	35580.7	35656.1
-2.51045	33409	33353.8	35242.4	33858	35574	35656
-2.46906	33380	33532.9	35209.4	34077.8	35566.4	35655.9
-2.42767	33460	33678.7	35168.3	34273.7	35557.6	35655.8
-2.38628	33586	33783.6	35117.2	34439.9	35547.5	35655.7
-2.34489	33847	33845.2	35054.4	34576.2	35535.7	35655.6
-2.3035	34246	33863.4	34977.4	34685.4	35521.9	35655.5
-2.26211	33903	33838.9	34884	34770.6	35505.6	35655.3
-2.22072	33792	33772.6	34772.7	34835.1	35486.2	35655.2
-2.17933	34023	33666.4	34643.5	34881.4	35463.1	35655
-2.13794	33572	33525.5	34500.5	34911.5	35435.3	35654.9
-2.09655	33237	33360.2	34353.9	34926.6	35401.7	35654.7
-2.05516	33477	33188.5	34222.5	34927.2	35360.9	35654.5
-2.01377	33022	33033.5	34131	34913.2	35311.7	35654.3
-1.97237	32755	32915.6	34101.5	34884	35252.8	35654.1
-1.93098	33031	32841.6	34142.4	34838.2	35183.8	35653.9
-1.88959	32523	32800.6	34243.1	34774	35106.6	35653.6
-1.8482	32659	32773.2	34380.4	34689.6	35026.4	35653.3
-1.80681	32515	32744.2	34530.1	34583.8	34953.9	35653.1
-1.76542	32194	32711	34674.5	34457.1	34903.4	35652.7
-1.72403	32557	32682	34804.4	34314.4	34887.5	35652.4
-1.68264	32629	32669.6	34916.3	34167.8	34910.2	35652
-1.64125	32593	32687.2	35010.5	34038.1	34963.6	35651.6
-1.59986	32399	32749.2	35088.9	33952.4	35033.4	35651.2
-1.55847	32314	32867.4	35153.6	33933.7	35106	35650.7
-1.51708	33103	33042.3	35207.1	33989	35172.7	35650.2
-1.47569	33602	33258.6	35251.2	34105	35229.5	35649.6
-1.4343	33306	33491	35287.6	34255.9	35275.2	35648.9
-1.39291	33382	33716	35317.7	34416.4	35310.4	35648.2
-1.35152	33881	33917.9	35342.4	34568.8	35336	35647.3
-1.31013	34283	34089.7	35362.7	34704.1	35353.1	35646.4
-1.26874	34174	34229.8	35379.3	34819.5	35362.4	35645.4
-1.22735	34453	34339.8	35392.5	34915.6	35364.3	35644.2
-1.18596	34756	34422.2	35402.9	34994.4	35358.8	35642.8
-1.14457	34478	34479.4	35410.6	35058.4	35345.8	35641.2
-1.10318	34340	34513.6	35415.8	35110	35325	35639.4
-1.06179	34430	34526.2	35418.8	35151	35295.8	35637.3
-1.0204	34414	34519.1	35419.4	35183.1	35258.4	35634.8
-0.97901	34446	34494.5	35417.7	35207.4	35214.3	35631.7
-0.93762	34170	34457.1	35413.5	35224.9	35167.3	35628.1
-0.89623	34346	34414.2	35406.6	35236	35124.6	35623.7
-0.85484	34398	34375.2	35396.7	35241.1	35095.9	35618.2
-0.81345	34391	34348	35383.3	35240.3	35089.8	35611.3
-0.77206	34947	34333.9	35366	35233.3	35108.8	35602.5
-0.73067	34695	34325.6	35343.8	35219.6	35147.7	35591.1
-0.68928	34437	34311	35316.1	35198.7	35197	35575.9
-0.64789	34563	34277.7	35281.6	35169.5	35247.8	35555.3
-0.6065	34489	34215.1	35239.4	35131.1	35294.3	35527
-0.56511	34147	34115.4	35188.2	35082.3	35333.7	35487.8
-0.52372	34015	33973.6	35127.8	35022.8	35365.5	35434.1
-0.48233	33724	33791.1	35059	34953.5	35390	35365.2
-0.44094	33017	33586.5	34985.3	34878.1	35407.8	35291.9
-0.39955	33282	33406	34914.3	34804.1	35419.6	35244.8
-0.35816	33193	33304.7	34856.9	34743.6	35425.7	35255
-0.31677	33131	33300.2	34825.8	34710	35426.6	35314.4
-0.27538	32930	33373.9	34828.9	34712.2	35422.3	35387.1
-0.23399	33983	33500.1	34865.2	34749.4	35412.7	35449.5
-0.1926	33476	33654.4	34925.5	34811.4	35398.1	35496.1
-0.15121	33717	33813.3	34997	34884.9	35378.8	35529.2
-0.10982	34213	33959.8	35069.2	34958.2	35356.7	35552.4
-0.06843	34759	34086.2	35135.5	35024.1	35334.6	35568.6
-0.02704	34464	34192.8	35192.9	35079.5	35317.4	35579.7
0.01435	35059	34284.3	35240.9	35123.4	35309.6	35587.1
0.05574	34663	34364.8	35279.9	35156.3	35313.6	35591.6
0.09713	34743	34434.8	35311.1	35178.9	35327.9	35593.6
0.13852	34817	34492	35335.4	35191.9	35347.9	35593.4
0.17992	34845	34532.7	35353.8	35195.9	35368.8	35590.9
0.22131	34899	34554	35367	35190.9	35386.8	35585.9
0.2627	34894	34553.7	35375.7	35176.8	35400	35577.8
0.30409	34859	34529.8	35380.1	35153	35407.4	35565.8
0.34548	34514	34480.1	35380.5	35118.9	35408.8	35548.5
0.38687	34187	34401.5	35377	35073.5	35404.2	35523.5
0.42826	34018	34290.9	35369.2	35016.8	35393.5	35488
0.46965	34193	34146	35357	34949.8	35377.5	35438.3
0.51104	33801	33969.9	35339.8	34876.3	35357.5	35373
0.55243	33942	33780.9	35316.8	34804	35336.3	35300.4
0.59382	33507	33622.2	35287.2	34745.2	35318.3	35248.1
0.63521	33451	33545.3	35250	34713.1	35308.6	35250.2
0.6766	33505	33560.3	35204	34716.8	35310.5	35305.7
0.71799	34139	33630.8	35148.7	34755.5	35323.3	35379.9
0.75938	33863	33716.2	35084.1	34819.3	35343.4	35446.1
0.80077	33625	33793.1	35012.8	34894.6	35365.7	35496.7
0.84216	33736	33853.4	34940.3	34970	35386.3	35533.4
0.88355	33932	33901.2	34876.5	35038.4	35403	35559.9
0.92494	33839	33948.1	34833.9	35096.9	35414.7	35579.3
0.96633	34050	34005.8	34823.1	35144.6	35421.2	35593.6
1.00772	33967	34079.5	34847.1	35182.2	35422.4	35604.4
1.04911	34389	34164.8	34899.7	35210.6	35418.3	35612.8
1.0905	34205	34251.4	34968.8	35231.1	35408.8	35619.4
1.13189	33825	34328.4	35042.6	35244.4	35393.4	35624.6
1.17328	34505	34387.8	35112.9	35251.2	35371.5	35628.9
1.21467	34343	34425.5	35175.3	35252	35342.5	35632.4
1.25606	34590	34439.8	35228.4	35246.9	35305.9	35635.3
1.29745	34665	34431	35272.5	35235.8	35261.6	35637.7
1.33884	34515	34401.2	35308.5	35218.4	35211.2	35639.8
1.38023	34647	34355.4	35337.6	35194.1	35158.8	35641.6
1.42162	34521	34301.1	35360.8	35162	35111.8	35643.1
1.46301	34385	34247.8	35379.1	35120.8	35080	35644.4
1.5044	34175	34202.5	35393.3	35069	35071.4	35645.6
1.54579	33875	34165.3	35403.9	35004.5	35087	35646.6
1.58718	34027	34128	35411.3	34925	35120.8	35647.5
1.62857	33841	34078.6	35416.1	34828.1	35162.8	35648.3
1.66996	33293	34006.7	35418.3	34711.8	35204.2	35649
1.71135	33426	33906.4	35418.1	34576.1	35239.3	35649.7
1.75274	33353	33778.8	35415.6	34424.4	35265.3	35650.3
1.79413	33144	33633	35410.8	34266.9	35281.3	35650.8
1.83552	33311	33487.8	35403.5	34122.7	35287	35651.3
1.87691	33110	33369	35393.7	34017.9	35282.3	35651.7
1.9183	33504	33300.7	35381.1	33977.2	35267	35652.1
1.95969	33260	33293	35365.2	34011.5	35240.5	35652.5
2.00108	33076	33334.6	35345.7	34110.7	35202.1	35652.8
2.04247	33533	33400.4	35321.8	34250.6	35151.6	35653.1
2.08386	33347	33464.2	35292.9	34404.6	35089.9	35653.4
2.12525	33639	33509.3	35257.9	34553.5	35020.9	35653.7
2.16664	33729	33532.2	35215.5	34686.5	34953	35653.9
2.20803	33668	33540.7	35164.1	34799.9	34899.2	35654.1
2.24942	33698	33547.5	35101.9	34893.6	34874.3	35654.3
2.29082	33677	33561.2	35026.6	34969.6	34887.2	35654.5
2.33221	33475	33579.7	34935.8	35030.1	34935.7	35654.7
2.3736	33368	33591	34827.7	35077.5	35007.6	35654.9
2.41499	33221	33582	34701.5	35113.6	35088.5	35655.1
2.45638	33548	33545.6	34559.5	35140.2	35167.3	35655.2
2.49777	33416	33484.7	34409.6	35158.3	35238.2	35655.4
2.53916	33435	33413.9	34267.4	35168.7	35298.9	35655.5
2.58055	33684	33357.1	34156.2	35172.1	35349.8	35655.6
2.62194	33933	33340	34100.4	35168.5	35392	35655.7
2.66333	33892	33378.3	34114.2	35158	35426.8	35655.8
2.70472	33827	33468.6	34193.4	35140.2	35455.7	35656
2.74611	34350	33591.5	34317.9	35114.6	35479.6	35656.1
2.7875	33881	33721.8	34462.6	35080	35499.7	35656.2
2.82889	33883	33838.5	34607.1	35035.2	35516.6	35656.2
2.87028	34193	33928.3	34739.4	34978.4	35530.9	35656.3
2.91167	34143	33984.3	34854.1	34907.2	35543.2	35656.4
2.95306	34130	34003.1	34950.6	34819	35553.7	35656.5
2.99445	34264	33983.1	35030.3	34710.2	35562.8	35656.6
3.03584	33744	33923.1	35095.2	34577.2	35570.7	35656.6
3.07723	33763	33822.1	35147.8	34416.6	35577.7	35656.7
3.11862	33872	33680.7	35189.9	34226.9	35583.8	35656.8
3.16001	33331	33503.4	35223.3	34010.7	35589.2	35656.8
3.2014	33118	33302.4	35249.4	33778.7	35594.1	35656.9
3.24279	33104	33102.2	35269.2	33554.3	35598.4	35656.9
3.28418	33036	32939.5	35283.6	33373.4	35602.2	35657
3.32557	32842	32855.2	35293.1	33276.1	35605.7	35657
3.36696	32697	32876.2	35298.1	33288.8	35608.9	35657.1
3.40835	32946	33000.2	35298.8	33409.1	35611.8	35657.1
3.44974	32833	33197.1	35295.5	33606.8	35614.4	35657.2
3.49113	32995	33426.7	35287.9	33841.5	35616.8	35657.2
3.53252	33298	33654.5	35275.9	34079	35618.9	35657.3
3.57391	33654	33859.5	35259.2	34298.7	35620.9	35657.3
3.6153	33445	34031.9	35237.2	34491.3	35622.8	35657.4
3.65669	34148	34169.5	35209.2	34655.1	35624.5	35657.4
3.69808	34091	34273.4	35174.1	34792.4	35626.1	35657.4
3.73947	34147	34346	35130.9	34906.8	35627.5	35657.5
3.78086	34424	34389.3	35077.7	35001.9	35628.9	35657.5
3.82225	33984	34404.9	35012.7	35081.2	35630.2	35657.5
3.86364	34154	34393.1	34933.2	35147.6	35631.4	35657.6
3.90503	34441	34353.3	34836.2	35203.6	35632.5	35657.6
3.94642	34539	34284	34718.5	35251.1	35633.5	35657.6
3.98781	34118	34183.5	34576.5	35291.5	35634.5	35657.7
4.0292	34398	34050.5	34407.8	35326.2	35635.4	35657.7
4.07059	34769	33886.1	34212.6	35356.2	35636.3	35657.7
4.11198	33885	33697.4	33996.9	35382.3	35637.1	35657.7
4.15337	33854	33500.5	33776.5	35405	35637.8	35657.8
4.19476	33246	33324.1	33579.4	35425	35638.5	35657.8
4.23615	32834	33205.7	33442.7	35442.6	35639.2	35657.8
4.27754	32509	33178.9	33399.6	35458.3	35639.9	35657.8
4.31893	32811	33256.2	33462.4	35472.2	35640.5	35657.8
4.36032	33174	33421.6	33614.7	35484.7	35641.1	35657.9
4.40171	33139	33640.4	33821.7	35495.9	35641.6	35657.9
4.44311	33939	33876.5	34047.2	35505.9	35642.1	35657.9
4.4845	34354	34103.9	34264.9	35515.1	35642.6	35657.9
4.52589	34799	34308.6	34460.8	35523.4	35643.1	35657.9
4.56728	34532	34485.9	34630.1	35530.9	35643.6	35658
4.60867	34957	34636.3	34773.2	35537.8	35644	35658
4.65006	34747	34762.6	34892.8	35544.1	35644.4	35658
4.69145	35421	34868.4	34992.3	35549.9	35644.8	35658
4.73284	35097	34957.1	35075.3	35555.3	35645.2	35658
4.77423	35202	35031.8	35144.7	35560.2	35645.6	35658
4.81562	35439	35095	35203	35564.7	35645.9	35658.1
4.85701	35361	35148.8	35252.2	35569	35646.2	35658.1
4.8984	35318	35194.9	35294	35572.9	35646.6	35658.1
4.93979	35414	35234.7	35329.8	35576.6	35646.9	35658.1
4.98118	35667	35269.2	35360.6	35580	35647.2	35658.1
5.02257	35584	35299.4	35387.3	35583.1	35647.4	35658.1
5.06396	35366	35325.8	35410.5	35586.1	35647.7	35658.1
5.10535	35269	35349.2	35430.8	35588.9	35648	35658.2
5.14674	35314	35370	35448.7	35591.5	35648.2	35658.2
5.18813	35286	35388.5	35464.5	35594	35648.5	35658.2
5.22952	35798	35405.1	35478.5	35596.3	35648.7	35658.2
5.27091	35751	35420	35491	35598.5	35648.9	35658.2
5.3123	35228	35433.5	35502.2	35600.6	35649.2	35658.2
5.35369	35254	35445.7	35512.3	35602.5	35649.4	35658.2
5.39508	35560	35456.9	35521.4	35604.4	35649.6	35658.2
5.43647	35302	35467.1	35529.6	35606.1	35649.8	35658.2
5.47786	35543	35476.4	35537.1	35607.8	35650	35658.3
5.51925	35689	35485	35543.9	35609.4	35650.1	35658.3
5.56064	35317	35492.9	35550.1	35610.9	35650.3	35658.3
5.60203	35148	35500.2	35555.8	35612.3	35650.5	35658.3
5.64342	35563	35507	35561.1	35613.6	35650.7	35658.3
5.68481	35789	35513.3	35565.9	35614.9	35650.8	35658.3
5.7262	35520	35519.1	35570.3	35616.2	35651	35658.3
5.76759	35390	35524.6	35574.5	35617.4	35651.1	35658.3
5.80898	35660	35529.7	35578.3	35618.5	35651.3	35658.3
5.85037	35646	35534.5	35581.8	35619.6	35651.4	35658.3
5.89176	35388	35539	35585.1	35620.6	35651.6	35658.3
5.93315	35743	35543.2	35588.2	35621.6	35651.7	35658.4
5.97454	35666	35547.1	35591.1	35622.5	35651.8	35658.4
6.01593	35523	35550.9	35593.8	35623.4	35652	35658.4
6.05732	35634	35554.4	35596.3	35624.3	35652.1	35658.4
6.09871	35443	35557.7	35598.7	35625.1	35652.2	35658.4
6.1401	35782	35560.9	35600.9	35625.9	35652.3	35658.4
6.18149	35583	35563.9	35603	35626.7	35652.4	35658.4
6.22288	35727	35566.7	35605	35627.5	35652.5	35658.4
6.26427	35414	35569.4	35606.8	35628.2	35652.6	35658.4
6.30566	35555	35571.9	35608.6	35628.9	35652.8	35658.4
6.34705	35358	35574.4	35610.2	35629.5	35652.9	35658.4
6.38844	35593	35576.7	35611.8	35630.2	35653	35658.4
6.42983	35684	35578.9	35613.3	35630.8	35653	35658.4
6.47122	35912	35581	35614.7	35631.4	35653.1	35658.4
6.51261	35568	35583.1	35616.1	35632	35653.2	35658.4
6.55401	35619	35585	35617.4	35632.5	35653.3	35658.5
6.5954	35268	35586.9	35618.6	35633.1	35653.4	35658.5
6.63679	35439	35588.6	35619.8	35633.6	35653.5	35658.5
6.67818	35613	35590.3	35620.9	35634.1	35653.6	35658.5
6.71957	35461	35592	35621.9	35634.6	35653.7	35658.5
6.76096	35430	35593.5	35622.9	35635	35653.7	35658.5
6.80235	35465	35595	35623.9	35635.5	35653.8	35658.5
6.84374	35522	35596.5	35624.8	35635.9	35653.9	35658.5
6.88513	35333	35597.9	35625.7	35636.4	35654	35658.5
6.92652	35443	35599.2	35626.6	35636.8	35654	35658.5
6.96791	36038	35600.5	35627.4	35637.2	35654.1	35658.5
7.0093	35324	35601.8	35628.2	35637.6	35654.2	35658.5
7.05069	35571	35603	35628.9	35638	35654.2	35658.5
7.09208	35851	35604.1	35629.6	35638.3	35654.3	35658.5
7.13347	35914	35605.3	35630.3	35638.7	35654.4	35658.5
7.17486	35646	35606.3	35631	35639.1	35654.4	35658.5
7.21625	35350	35607.4	35631.6	35639.4	35654.5	35658.5
7.25764	35582	35608.4	35632.2	35639.7	35654.6	35658.5
7.29903	35597	35609.4	35632.8	35640	35654.6	35658.5
7.34042	35471	35610.3	35633.4	35640.4	35654.7	35658.5
7.38181	35544	35611.3	35634	35640.7	35654.7	35658.5
7.4232	35770	35612.1	35634.5	35641	35654.8	35658.6
7.46459	35523	35613	35635	35641.3	35654.8	35658.6
7.50598	35317	35613.8	35635.5	35641.5	35654.9	35658.6
7.54737	35425	35614.7	35636	35641.8	35655	35658.6
7.58876	35409	35615.4	35636.5	35642.1	35655	35658.6
7.63015	35200	35616.2	35636.9	35642.3	35655.1	35658.6
7.67154	35350	35616.9	35637.3	35642.6	35655.1	35658.6
7.71293	35516	35617.7	35637.8	35642.8	35655.2	35658.6
7.75432	35400	35618.4	35638.2	35643.1	35655.2	35658.6
7.79571	35609	35619	35638.6	35643.3	35655.2	35658.6
7.8371	35720	35619.7	35638.9	35643.6	35655.3	35658.6
7.87849	35253	35620.4	35639.3	35643.8	35655.3	35658.6
7.91988	35801	35621	35639.7	35644	35655.4	35658.6
7.96127	35521	35621.6	35640	35644.2	35655.4	35658.6
8.00266	35814	35622.2	35640.4	35644.4	35655.5	35658.6
8.04405	35511	35622.8	35640.7	35644.6	35655.5	35658.6
8.08544	35648	35623.3	35641	35644.8	35655.5	35658.6
8.12683	35925	35623.9	35641.3	35645	35655.6	35658.6
8.16822	35292	35624.4	35641.6	35645.2	35655.6	35658.6
8.20961	35498	35624.9	35641.9	35645.4	35655.7	35658.6
8.251	35119	35625.5	35642.2	35645.6	35655.7	35658.6
8.29239	35488	35625.9	35642.5	35645.8	35655.7	35658.6
8.33378	35696	35626.4	35642.8	35645.9	35655.8	35658.6
8.37517	35829	35626.9	35643	35646.1	35655.8	35658.6
8.41656	35740	35627.4	35643.3	35646.3	35655.8	35658.6
8.45795	35496	35627.8	35643.5	35646.4	35655.9	35658.6
8.49934	35539	35628.3	35643.8	35646.6	35655.9	35658.6
8.54073	35743	35628.7	35644	35646.8	35655.9	35658.6
8.58212	35640	35629.1	35644.2	35646.9	35656	35658.6
8.62351	35460	35629.5	35644.5	35647.1	35656	35658.6
8.6649	35189	35629.9	35644.7	35647.2	35656	35658.6
8.7063	35561	35630.3	35644.9	35647.4	35656.1	35658.6
8.74769	35614	35630.7	35645.1	35647.5	35656.1	35658.6
8.78908	35345	35631.1	35645.3	35647.7	35656.1	35658.7
8.83047	35607	35631.5	35645.5	35647.8	35656.2	35658.7
8.87186	35719	35631.8	35645.7	35647.9	35656.2	35658.7
8.91325	35508	35632.2	35645.9	35648.1	35656.2	35658.7
8.95464	35632	35632.5	35646.1	35648.2	35656.2	35658.7
8.99603	35835	35632.9	35646.3	35648.3	35656.3	35658.7
9.03742	35692	35633.2	35646.4	35648.4	35656.3	35658.7
9.07881	35550	35633.5	35646.6	35648.6	35656.3	35658.7
9.1202	35487	35633.8	35646.8	35648.7	35656.4	35658.7
9.16159	35712	35634.1	35647	35648.8	35656.4	35658.7
9.20298	35695	35634.4	35647.1	35648.9	35656.4	35658.7
9.24437	35826	35634.7	35647.3	35649	35656.4	35658.7
9.28576	35784	35635	35647.4	35649.1	35656.5	35658.7
9.32715	35442	35635.3	35647.6	35649.2	35656.5	35658.7
9.36854	36047	35635.6	35647.7	35649.4	35656.5	35658.7
9.40993	35728	35635.9	35647.9	35649.5	35656.5	35658.7
9.45132	35888	35636.2	35648	35649.6	35656.5	35658.7
9.49271	35340	35636.4	35648.2	35649.7	35656.6	35658.7
9.5341	35525	35636.7	35648.3	35649.8	35656.6	35658.7
9.57549	35194	35636.9	35648.4	35649.9	35656.6	35658.7
9.61688	35658	35637.2	35648.6	35650	35656.6	35658.7
9.65827	35569	35637.4	35648.7	35650.1	35656.7	35658.7
9.69966	36012	35637.7	35648.8	35650.2	35656.7	35658.7
9.74105	35522	35637.9	35648.9	35650.2	35656.7	35658.7
9.78244	35601	35638.2	35649.1	35650.3	35656.7	35658.7
9.82383	35714	35638.4	35649.2	35650.4	35656.7	35658.7
9.86522	35918	35638.6	35649.3	35650.5	35656.8	35658.7
9.90661	35503	35638.8	35649.4	35650.6	35656.8	35658.7
9.948	35779	35639.1	35649.5	35650.7	35656.8	35658.7
9.98939	35578	35639.3	35649.6	35650.8	35656.8	35658.7
10.0308	35872	35639.5	35649.7	35650.9	35656.8	35658.7
10.0722	35984	35639.7	35649.8	35650.9	35656.9	35658.7
10.1136	35807	35639.9	35649.9	35651	35656.9	35658.7
10.1549	35458	35640.1	35650	35651.1	35656.9	35658.7
10.1963	35673	35640.3	35650.1	35651.2	35656.9	35658.7
10.2377	35536	35640.5	35650.2	35651.2	35656.9	35658.7
10.2791	35634	35640.7	35650.3	35651.3	35656.9	35658.7
10.3205	35208	35640.9	35650.4	35651.4	35657	35658.7
10.3619	35895	35641	35650.5	35651.5	35657	35658.7
10.4033	35784	35641.2	35650.6	35651.5	35657	35658.7
10.4447	35603	35641.4	35650.7	35651.6	35657	35658.7
10.4861	35626	35641.6	35650.8	35651.7	35657	35658.7
10.5275	35844	35641.7	35650.9	35651.7	35657	35658.7
10.5688	35873	35641.9	35651	35651.8	35657.1	35658.7

## Sheet: Fig 1c
Photon energy (eV)	Fe_foil	Fe	FeK	FeKMg	FeMg	Fe3O4	Photon energy (eV)	Fe7C3
7084.98	-0.000229032	0.00106	0.0062	-0.000319449	0.000820275	-8.7241e-05	7082.45	0.00124
7090.01	0.00048496	0.00187	0.0074	0.00137	0.00174	0.000586589	7087.49	0.00179
7090.49	0.000611561	0.00198	0.00764	0.00155	0.00184	0.000657095	7092.49	0.00249
7090.97	0.000717016	0.00209	0.00772	0.00172	0.00193	0.000728345	7092.77	0.00243
7091.44	0.000765065	0.00219	0.00775	0.0019	0.00202	0.000805326	7093.01	0.00228
7091.98	0.00087873	0.00231	0.00787	0.0021	0.00213	0.000978699	7093.25	0.00225
7092.62	0.00109	0.00246	0.00839	0.00233	0.00225	0.0011	7093.52	0.00278
7092.95	0.00118	0.00256	0.00837	0.00248	0.00229	0.00107	7093.8	0.00273
7093.47	0.00127	0.00276	0.00854	0.00274	0.0023	0.0012	7094.02	0.00264
7093.97	0.00136	0.00293	0.00862	0.00291	0.00236	0.00141	7094.27	0.00325
7094.48	0.0015	0.00307	0.00882	0.00295	0.00252	0.00159	7094.54	0.00372
7094.98	0.00165	0.00322	0.00907	0.00311	0.0027	0.00173	7094.77	0.00347
7095.45	0.00181	0.00337	0.00916	0.00341	0.0029	0.00184	7095.01	0.00286
7095.97	0.00196	0.00354	0.00927	0.00369	0.00312	0.00202	7095.28	0.00322
7096.51	0.0022	0.00373	0.00955	0.00384	0.00332	0.00219	7095.52	0.00357
7097.06	0.00232	0.00395	0.00987	0.00408	0.0035	0.00224	7095.76	0.00365
7097.42	0.00256	0.0041	0.00995	0.00434	0.0036	0.00234	7096.02	0.00354
7097.97	0.00271	0.00434	0.01024	0.00469	0.00376	0.00257	7096.3	0.00382
7098.48	0.00292	0.00453	0.01044	0.00484	0.00391	0.00285	7096.53	0.00388
7099.01	0.00315	0.00474	0.01085	0.00507	0.00408	0.00306	7096.78	0.00405
7099.45	0.00327	0.00495	0.01109	0.00557	0.00429	0.00321	7097.06	0.0042
7099.93	0.00369	0.00518	0.01135	0.00609	0.00452	0.00339	7097.3	0.00422
7100.46	0.00401	0.00551	0.01164	0.00643	0.00484	0.00362	7097.54	0.00421
7101.12	0.00434	0.00592	0.0122	0.00699	0.00521	0.00388	7097.81	0.00471
7101.44	0.00461	0.00613	0.01244	0.0074	0.00537	0.00396	7098.07	0.00463
7101.97	0.00506	0.00646	0.0128	0.00804	0.00563	0.00424	7098.29	0.00451
7102.46	0.00539	0.0068	0.01318	0.00843	0.00597	0.00457	7098.53	0.00463
7103	0.0058	0.00717	0.01366	0.0089	0.00633	0.00493	7098.81	0.00436
7103.48	0.00626	0.00754	0.01414	0.0095	0.00667	0.00526	7099.04	0.00424
7103.95	0.00681	0.00798	0.01461	0.00991	0.007	0.00554	7099.27	0.00426
7104.45	0.00751	0.00844	0.01517	0.01076	0.00738	0.00589	7099.54	0.00445
7105	0.00817	0.00905	0.01582	0.01132	0.00796	0.00632	7099.79	0.00453
7105.59	0.00898	0.00982	0.01659	0.01255	0.00859	0.00683	7100.03	0.00523
7105.9	0.00957	0.01027	0.01704	0.01311	0.00891	0.00714	7100.29	0.00528
7106.47	0.01076	0.01123	0.01803	0.0148	0.00967	0.00769	7100.55	0.00517
7106.99	0.01216	0.01231	0.0191	0.01643	0.01065	0.00824	7100.79	0.00547
7107.51	0.01347	0.01353	0.02028	0.0188	0.01176	0.00887	7101.03	0.00573
7107.96	0.01496	0.01478	0.02147	0.02122	0.0129	0.0095	7101.28	0.00581
7108.45	0.01774	0.01649	0.0234	0.02414	0.01446	0.01033	7101.54	0.00589
7108.98	0.02141	0.01887	0.02593	0.02854	0.01672	0.01133	7101.77	0.00592
7109.62	0.02557	0.02233	0.0289	0.03552	0.02001	0.01288	7102.01	0.00629
7109.96	0.0291	0.02475	0.03131	0.04038	0.02213	0.01411	7102.28	0.0065
7110.46	0.04104	0.02922	0.03853	0.04981	0.02618	0.01635	7102.52	0.00668
7110.97	0.06119	0.03565	0.05031	0.06528	0.03267	0.01882	7102.76	0.00674
7111.49	0.09686	0.04583	0.07217	0.09155	0.04246	0.02263	7103.02	0.00656
7111.99	0.13722	0.05895	0.0993	0.1221	0.05536	0.02949	7103.28	0.00703
7112.45	0.18176	0.07453	0.13183	0.15254	0.06946	0.04092	7103.52	0.00735
7112.95	0.2196	0.09146	0.16308	0.1794	0.08534	0.06003	7103.77	0.00758
7113.5	0.24386	0.10983	0.1829	0.20138	0.10397	0.08224	7104.04	0.00775
7114.12	0.26255	0.12591	0.19202	0.21903	0.11797	0.09175	7104.28	0.00721
7114.41	0.27607	0.12857	0.19313	0.22404	0.12055	0.08543	7104.5	0.00734
7114.98	0.29551	0.12937	0.19167	0.23252	0.12131	0.07703	7104.78	0.00743
7115.48	0.30578	0.13008	0.1955	0.24235	0.12214	0.07296	7105.02	0.00815
7116.01	0.31139	0.13355	0.20535	0.25883	0.12589	0.07045	7105.24	0.00811
7116.47	0.31548	0.13974	0.21997	0.27927	0.13194	0.07085	7105.5	0.00844
7116.93	0.32128	0.14845	0.24203	0.30244	0.14023	0.07492	7105.77	0.00865
7117.47	0.33463	0.16051	0.26532	0.32957	0.15153	0.08323	7105.99	0.00865
7118.07	0.35149	0.1809	0.28128	0.36128	0.16755	0.0976	7106.24	0.00899
7118.48	0.36733	0.19705	0.29322	0.38196	0.18113	0.116	7106.52	0.00954
7118.95	0.40216	0.21958	0.31974	0.40596	0.20186	0.14204	7106.75	0.01027
7119.47	0.43563	0.25373	0.3489	0.43432	0.22995	0.16771	7107	0.01073
7119.99	0.47032	0.291	0.38121	0.46284	0.26307	0.19674	7107.27	0.01119
7120.5	0.50065	0.33887	0.41073	0.49292	0.30323	0.24418	7107.52	0.01195
7120.96	0.53736	0.38128	0.44755	0.52258	0.34348	0.30234	7107.75	0.01244
7121.45	0.58179	0.42832	0.4969	0.55323	0.38968	0.35905	7107.99	0.0129
7122.01	0.61747	0.48452	0.54406	0.59282	0.44553	0.41341	7108.26	0.01377
7122.62	0.64241	0.54427	0.58053	0.64403	0.50289	0.48372	7108.5	0.01471
7122.93	0.66081	0.57517	0.60995	0.66968	0.53274	0.5273	7108.72	0.01581
7123.46	0.69426	0.6331	0.66884	0.71438	0.59217	0.5901	7108.99	0.01711
7123.97	0.72044	0.69134	0.72052	0.75744	0.64598	0.6374	7109.25	0.01867
7124.49	0.74154	0.74422	0.76447	0.79808	0.70392	0.69279	7109.47	0.02034
7124.99	0.7606	0.80376	0.80525	0.83566	0.76368	0.76733	7109.73	0.02232
7125.44	0.78274	0.84855	0.84839	0.86588	0.81495	0.83222	7110.01	0.02501
7125.96	0.8077	0.89701	0.8933	0.89628	0.85947	0.8897	7110.23	0.02815
7126.51	0.82701	0.93927	0.92265	0.92789	0.91188	0.93669	7110.48	0.03261
7127.08	0.8455	0.9819	0.9503	0.95588	0.96153	0.9995	7110.76	0.03862
7127.42	0.86642	1.0083	0.97766	0.97218	0.98924	1.04134	7110.99	0.0461
7127.98	0.89539	1.05289	1.01789	0.99749	1.03861	1.09537	7111.23	0.05703
7128.48	0.92365	1.093	1.05564	1.01881	1.08583	1.14172	7111.47	0.07014
7129	0.94888	1.14114	1.08828	1.03947	1.13782	1.20763	7111.74	0.08833
7129.46	0.97384	1.18121	1.11951	1.05429	1.18045	1.2801	7111.97	0.10791
7129.95	1.00385	1.21542	1.15263	1.06705	1.22153	1.34271	7112.2	0.12609
7130.48	1.02635	1.24466	1.17025	1.07615	1.25513	1.38097	7112.47	0.14423
7131.11	1.03874	1.26063	1.1753	1.08065	1.27852	1.39618	7112.72	0.1601
7131.45	1.04299	1.26173	1.17509	1.08008	1.284	1.39132	7112.94	0.17112
7131.97	1.03936	1.25637	1.16714	1.07663	1.28397	1.37467	7113.2	0.18147
7132.48	1.02744	1.24399	1.15597	1.07073	1.27679	1.35861	7113.47	0.18979
7132.99	1.01142	1.22765	1.14259	1.06246	1.26224	1.33811	7113.69	0.19563
7133.49	0.9958	1.20842	1.12936	1.05332	1.24207	1.30483	7113.94	0.20003
7133.96	0.97608	1.18749	1.11148	1.04489	1.22007	1.26543	7114.2	0.2033
7134.45	0.9549	1.16684	1.09131	1.03612	1.1981	1.23097	7114.45	0.20578
7135	0.94049	1.14582	1.0764	1.02664	1.1737	1.2014	7114.68	0.20741
7135.62	0.93069	1.12425	1.06619	1.01648	1.14645	1.17114	7114.92	0.20938
7135.92	0.9239	1.11672	1.05877	1.01202	1.13817	1.15901	7115.19	0.21264
7136.46	0.91607	1.10489	1.04882	1.00655	1.12407	1.14818	7115.42	0.21619
7136.97	0.91215	1.09488	1.04202	1.00222	1.1133	1.14159	7115.65	0.22129
7137.49	0.9116	1.08649	1.03769	0.99893	1.10461	1.13447	7115.92	0.22849
7137.96	0.9123	1.08031	1.03411	0.99705	1.09756	1.12593	7116.15	0.23668
7138.44	0.91562	1.07384	1.02965	0.99576	1.09081	1.11638	7116.38	0.24644
7138.98	0.92112	1.06692	1.02527	0.99514	1.08327	1.10585	7116.65	0.25802
7139.56	0.92628	1.05923	1.02241	0.99519	1.07479	1.09348	7116.89	0.26967
7139.98	0.92934	1.05335	1.0207	0.99545	1.06838	1.08134	7117.13	0.28223
7140.99	0.93865	1.04081	1.01522	0.99732	1.05412	1.06089	7117.36	0.29464
7142.01	0.94088	1.03276	1.01396	0.99995	1.04295	1.04971	7117.64	0.30843
7142.94	0.93723	1.03077	1.01582	1.002	1.0383	1.04731	7117.88	0.3213
7144.1	0.93227	1.03367	1.01945	1.00319	1.03883	1.0551	7118.1	0.33338
7144.97	0.92967	1.03559	1.02145	1.00329	1.04009	1.06044	7118.36	0.34689
7146.01	0.93267	1.03399	1.02153	1.00269	1.03896	1.06079	7118.62	0.36098
7146.97	0.94212	1.02644	1.01901	1.00124	1.03169	1.04993	7118.84	0.37351
7148.08	0.95866	1.01028	1.01243	1.00103	1.01597	1.02303	7119.08	0.38757
7148.99	0.9698	0.99292	1.00636	1.00116	0.99681	0.98592	7119.33	0.4013
7149.97	0.97992	0.97302	0.99897	1.00291	0.97574	0.96177	7119.58	0.41604
7151.02	0.98497	0.9556	0.99407	1.00565	0.95643	0.93558	7119.82	0.43047
7151.97	0.98811	0.94376	0.9891	1.0084	0.94364	0.91735	7120.07	0.44392
7153.14	0.9902	0.93273	0.98571	1.01201	0.93096	0.89919	7120.33	0.45882
7153.98	0.99075	0.92597	0.98152	1.0135	0.92383	0.89194	7120.56	0.47258
7155	0.98866	0.91847	0.9768	1.01445	0.91538	0.88201	7120.81	0.48749
7155.94	0.98376	0.91154	0.97047	1.01387	0.90778	0.87135	7121.08	0.50314
7157.11	0.98006	0.90296	0.96466	1.01192	0.89845	0.85802	7121.31	0.51768
7157.98	0.97711	0.89745	0.95889	1.00906	0.8921	0.85035	7121.54	0.53342
7159.01	0.9759	0.89241	0.95325	1.00499	0.88611	0.84463	7121.79	0.54931
7159.96	0.97585	0.88969	0.94809	0.99961	0.88243	0.84165	7122.05	0.56741
7161.05	0.9757	0.889	0.94232	0.99242	0.88042	0.84203	7122.29	0.58517
							7122.52	0.60271
							7122.8	0.62271
							7123.03	0.64154
							7123.27	0.66182
							7123.52	0.68123
							7123.79	0.70204
							7124.04	0.72197
							7124.28	0.73995
							7124.56	0.76003
							7124.79	0.77704
							7125.03	0.79442
							7125.3	0.8122
							7125.54	0.83064
							7125.78	0.85048
							7126.02	0.86835
							7126.29	0.88714
							7126.52	0.90109
							7126.77	0.91423
							7127.05	0.9269
							7127.29	0.93848
							7127.53	0.94995
							7127.78	0.9605
							7128.06	0.97189
							7128.28	0.98135
							7128.53	0.99068
							7128.8	1.00012
							7129.04	1.00799
							7129.28	1.01553
							7129.52	1.02192
							7129.8	1.0276
							7130.02	1.03182
							7130.27	1.03461
							7130.54	1.03658
							7130.8	1.03805
							7131.04	1.03806
							7131.3	1.03701
							7131.57	1.03524
							7131.79	1.03247
							7132.05	1.02913
							7132.3	1.02528
							7133.2	1.01074
							7134.1	0.99661
							7135.03	0.98373
							7135.95	0.974
							7136.9	0.96721
							7137.89	0.96319
							7138.89	0.96141
							7139.92	0.96112
							7140.99	0.96184
							7142.04	0.96266
							7143.09	0.96388
							7144.19	0.96355
							7145.35	0.96237
							7146.45	0.96108
							7147.6	0.96006
							7148.79	0.9603
							7149.94	0.96109
							7151.16	0.96305
							7152.41	0.96669
							7153.63	0.96911
							7154.92	0.97114
							7156.16	0.97192
							7157.48	0.97063
							7158.78	0.96674
							7160.15	0.96199
							7161.48	0.95555

## Sheet: Fig 1d
Photon energy (eV)	Fe	FeMg	FeK	FeKMg	Fe7C3
0	0.14867	0.06418	0.06637	0.03329	0.0387
0.03068	0.14774	0.064	0.06623	0.03268	0.03836
0.06136	0.14524	0.06359	0.0659	0.031	0.03745
0.09204	0.14195	0.06333	0.06566	0.02861	0.03627
0.12272	0.13901	0.06374	0.06585	0.0262	0.03527
0.1534	0.13761	0.06538	0.06675	0.02468	0.03489
0.18408	0.13852	0.06853	0.06844	0.02487	0.03538
0.21476	0.14182	0.07302	0.07073	0.0269	0.03671
0.24544	0.14678	0.07829	0.07325	0.03012	0.03851
0.27612	0.15221	0.08348	0.07559	0.03359	0.04034
0.3068	0.15686	0.08776	0.07736	0.03653	0.04178
0.33748	0.15977	0.09053	0.0784	0.03841	0.04262
0.36816	0.16048	0.09167	0.07878	0.039	0.04284
0.39884	0.15921	0.09172	0.0789	0.0384	0.0427
0.42951	0.15687	0.09203	0.07938	0.03709	0.04264
0.46019	0.15502	0.09464	0.08101	0.03597	0.04321
0.49087	0.15557	0.10143	0.08447	0.03618	0.04481
0.52155	0.16018	0.11311	0.09005	0.03858	0.04754
0.55223	0.16959	0.12875	0.09757	0.04307	0.05114
0.58291	0.18333	0.14637	0.10642	0.04867	0.05513
0.61359	0.20006	0.16373	0.11583	0.05408	0.05904
0.64427	0.21814	0.17885	0.12503	0.05802	0.06253
0.67495	0.23617	0.1903	0.13344	0.05939	0.06556
0.70563	0.2532	0.19745	0.14079	0.05732	0.06838
0.73631	0.26886	0.20075	0.14719	0.05128	0.07153
0.76699	0.28334	0.20192	0.15322	0.04123	0.07576
0.79767	0.29727	0.20398	0.15994	0.02853	0.0818
0.82835	0.31154	0.21071	0.1687	0.02105	0.09009
0.85903	0.327	0.2253	0.18083	0.03386	0.10068
0.88971	0.34422	0.2488	0.19725	0.05885	0.1133
0.92039	0.36333	0.27975	0.2181	0.08822	0.12746
0.95107	0.38399	0.31517	0.24275	0.11928	0.14265
0.98175	0.40555	0.35178	0.27005	0.15024	0.15842
1.01243	0.42731	0.38676	0.29858	0.17952	0.17441
1.04311	0.44874	0.41824	0.32696	0.20575	0.19034
1.07379	0.46974	0.4455	0.35408	0.22784	0.20604
1.10447	0.49074	0.4691	0.37927	0.24516	0.22137
1.13515	0.51265	0.49075	0.40243	0.25776	0.23631
1.16583	0.53671	0.51303	0.42412	0.26659	0.25092
1.1965	0.56418	0.53874	0.44548	0.27366	0.2655
1.22718	0.59592	0.57003	0.46805	0.28211	0.28058
1.25786	0.63209	0.60769	0.49341	0.29569	0.29705
1.28854	0.67205	0.65081	0.52269	0.31785	0.3161
1.31922	0.71436	0.69698	0.55621	0.35044	0.3391
1.3499	0.75704	0.74287	0.59323	0.3932	0.36727
1.38058	0.7979	0.78491	0.63201	0.44402	0.40137
1.41126	0.83482	0.81981	0.67015	0.49984	0.44144
1.44194	0.866	0.84498	0.7049	0.55729	0.48666
1.47262	0.89019	0.8588	0.73364	0.61314	0.53548
1.5033	0.90676	0.86074	0.75416	0.6646	0.58577
1.53398	0.9157	0.85137	0.76498	0.70949	0.63512
1.56466	0.91762	0.83233	0.76562	0.74639	0.68109
1.59534	0.91356	0.80608	0.75674	0.77479	0.72149
1.62602	0.9048	0.77561	0.74025	0.79524	0.75463
1.6567	0.89258	0.74396	0.71929	0.80946	0.7796
1.68738	0.87787	0.71371	0.69802	0.82031	0.79655
1.71806	0.86116	0.68646	0.68106	0.83165	0.80685
1.74874	0.84237	0.66248	0.67254	0.84792	0.81325
1.77942	0.82095	0.64076	0.67496	0.87337	0.81975
1.8101	0.79604	0.61936	0.68839	0.91118	0.83113
1.84078	0.76673	0.59599	0.71045	0.96267	0.85207
1.87146	0.73234	0.56861	0.73717	1.02706	0.88594
1.90214	0.69267	0.53583	0.76408	1.10175	0.93377
1.93282	0.64809	0.49713	0.78717	1.18299	0.99394
1.9635	0.59959	0.45284	0.80337	1.2665	1.06266
1.99418	0.54866	0.40399	0.81073	1.348	1.1348
2.02485	0.49704	0.35208	0.80843	1.4235	1.20486
2.05553	0.44642	0.29875	0.7966	1.48953	1.2676
2.08621	0.39793	0.24549	0.7761	1.54321	1.3185
2.11689	0.35182	0.19351	0.74824	1.5823	1.35396
2.14757	0.3072	0.14417	0.71452	1.6052	1.37146
2.17825	0.26222	0.1013	0.67635	1.61095	1.3696
2.20893	0.2146	0.07941	0.63488	1.59919	1.34807
2.23961	0.16247	0.10035	0.59095	1.57012	1.30758
2.27029	0.10633	0.15312	0.54509	1.52447	1.24977
2.30097	0.05988	0.2207	0.49778	1.46345	1.17705
2.33165	0.08287	0.29651	0.44963	1.38866	1.09243
2.36233	0.15762	0.37704	0.40176	1.30204	0.99931
2.39301	0.24564	0.45918	0.35603	1.20582	0.90126
2.42369	0.3383	0.53973	0.31523	1.10241	0.80184
2.45437	0.43121	0.61546	0.28289	0.99435	0.70439
2.48505	0.52069	0.68327	0.26235	0.88421	0.61178
2.51573	0.60342	0.74052	0.25506	0.77454	0.52634
2.54641	0.67657	0.78519	0.25918	0.66777	0.44961
2.57709	0.73791	0.81614	0.27031	0.56614	0.38234
2.60777	0.78603	0.8332	0.28363	0.47165	0.32442
2.63845	0.82039	0.83729	0.29545	0.38599	0.27502
2.66913	0.84143	0.83036	0.30367	0.31049	0.23283
2.69981	0.85047	0.81532	0.30777	0.2461	0.19636
2.73049	0.84969	0.79569	0.30846	0.19336	0.1643
2.76117	0.84183	0.7752	0.30735	0.15225	0.13573
2.79184	0.82992	0.75715	0.30637	0.12212	0.1102
2.82252	0.81687	0.74378	0.30715	0.10148	0.08769
2.8532	0.80499	0.73578	0.31039	0.08823	0.06849
2.88388	0.79568	0.73218	0.31559	0.08022	0.05304
2.91456	0.78923	0.73075	0.32116	0.076	0.04179
2.94524	0.78488	0.72862	0.32493	0.07502	0.03519
2.97592	0.78116	0.72298	0.32475	0.07721	0.03352
3.0066	0.77629	0.71153	0.31887	0.0825	0.03676
3.03728	0.76859	0.69283	0.30623	0.09053	0.04445
3.06796	0.75673	0.66629	0.28658	0.10082	0.0559
3.09864	0.73992	0.63214	0.26042	0.11297	0.07031
3.12932	0.71787	0.59124	0.22904	0.12674	0.08682
3.16	0.69074	0.5449	0.19439	0.14208	0.10451
3.19068	0.65901	0.49465	0.15915	0.15894	0.12246
3.22136	0.62331	0.44204	0.12685	0.17715	0.13982
3.25204	0.58429	0.38848	0.10199	0.19637	0.15585
3.28272	0.54256	0.33516	0.08913	0.216	0.16997
3.3134	0.49865	0.28303	0.08889	0.23527	0.18182
3.34408	0.45302	0.23288	0.09605	0.25328	0.19123
3.37476	0.40617	0.18557	0.10439	0.26909	0.19826
3.40544	0.35876	0.14236	0.11021	0.28185	0.20314
3.43612	0.31173	0.10572	0.11207	0.29082	0.20623
3.4668	0.26649	0.08065	0.10995	0.29547	0.20796
3.49748	0.22509	0.07377	0.10467	0.29555	0.20874
3.52816	0.19031	0.08385	0.0975	0.29106	0.20888
3.55884	0.16539	0.101	0.08981	0.28231	0.20851
3.58952	0.15269	0.11772	0.08267	0.26987	0.20758
3.62019	0.1515	0.13052	0.07651	0.25457	0.20586
3.65087	0.15778	0.13792	0.07093	0.23739	0.20301
3.68155	0.16653	0.13954	0.06497	0.21945	0.19863
3.71223	0.17384	0.13582	0.05752	0.20184	0.19237
3.74291	0.17738	0.12795	0.04776	0.1855	0.18399
3.77359	0.17614	0.11789	0.03529	0.17113	0.17338
3.80427	0.17004	0.10841	0.02025	0.15899	0.16063
3.83495	0.15978	0.10274	0.00378	0.14899	0.14598
3.86563	0.14669	0.10332	0.01578	0.14074	0.12987
3.89631	0.13259	0.1103	0.03446	0.13377	0.11287
3.92699	0.1197	0.12157	0.05243	0.12782	0.09566
3.95767	0.11026	0.13426	0.06861	0.12298	0.07905
3.98835	0.1058	0.14603	0.08209	0.11974	0.06399
4.01903	0.10634	0.15529	0.09222	0.11885	0.05162
4.04971	0.11038	0.16126	0.09862	0.121	0.04337
4.08039	0.11581	0.16373	0.10127	0.12647	0.04044
4.11107	0.12081	0.16307	0.10051	0.13493	0.04274
4.14175	0.12423	0.16006	0.09705	0.1455	0.0488
4.17243	0.12552	0.15579	0.09199	0.1571	0.0571
4.20311	0.12466	0.15157	0.08676	0.16861	0.06678
4.23379	0.122	0.14866	0.08293	0.1791	0.07735
4.26447	0.11819	0.148	0.08177	0.18785	0.08844
4.29515	0.11404	0.15004	0.08378	0.1944	0.0996
4.32583	0.11046	0.15459	0.08841	0.19851	0.11034
4.35651	0.1084	0.16104	0.09451	0.20015	0.12009
4.38719	0.10867	0.16855	0.10084	0.19947	0.12827
4.41786	0.11187	0.17634	0.10638	0.19676	0.13436
4.44854	0.11822	0.18376	0.11045	0.19237	0.13794
4.47922	0.12761	0.19034	0.11267	0.18668	0.13871
4.5099	0.13962	0.19582	0.11289	0.18	0.13655
4.54058	0.1536	0.20004	0.11112	0.17261	0.13147
4.57126	0.16882	0.20296	0.10752	0.16461	0.12366
4.60194	0.18448	0.20457	0.10229	0.15605	0.11343
4.63262	0.19974	0.20491	0.09569	0.14683	0.10122
4.6633	0.21382	0.20398	0.08804	0.13682	0.08755
4.69398	0.22599	0.20181	0.0797	0.12588	0.07298
4.72466	0.23559	0.1984	0.07111	0.11391	0.05814
4.75534	0.24214	0.19374	0.06285	0.10089	0.04373
4.78602	0.24528	0.18783	0.05563	0.08688	0.03072
4.8167	0.24483	0.18068	0.05031	0.0721	0.02108
4.84738	0.24078	0.17232	0.04766	0.05685	0.01859
4.87806	0.23329	0.16286	0.04786	0.04171	0.02361
4.90874	0.22268	0.15241	0.05039	0.02774	0.03136
4.93942	0.20938	0.14116	0.0542	0.01813	0.03912
4.9701	0.19391	0.12935	0.0583	0.01932	0.04598
5.00078	0.17686	0.11725	0.06189	0.02861	0.05164
5.03146	0.15885	0.10515	0.06446	0.03934	0.05598
5.06214	0.14052	0.09336	0.06572	0.04929	0.05897
5.09282	0.12248	0.08216	0.06555	0.05771	0.06065
5.1235	0.10536	0.07183	0.06396	0.06431	0.0611
5.15418	0.08972	0.06257	0.06109	0.06896	0.06044
5.18486	0.07618	0.05455	0.05715	0.07168	0.05885
5.21553	0.06529	0.04786	0.05238	0.07253	0.05656
5.24621	0.05749	0.04251	0.04709	0.07167	0.0538
5.27689	0.05291	0.03845	0.04157	0.06932	0.05082
5.30757	0.05112	0.03556	0.03613	0.06574	0.0478
5.33825	0.05125	0.03366	0.03107	0.06119	0.04491
5.36893	0.05228	0.03254	0.02673	0.05597	0.04219
5.39961	0.05336	0.03196	0.02344	0.05036	0.03963
5.43029	0.05388	0.03172	0.02153	0.0446	0.0372
5.46097	0.05346	0.03162	0.02115	0.0389	0.03484
5.49165	0.05187	0.03153	0.02211	0.03341	0.03256
5.52233	0.04903	0.03138	0.02399	0.02822	0.03041
5.55301	0.04493	0.03115	0.02631	0.02335	0.02851
5.58369	0.03965	0.03084	0.02865	0.01883	0.02697
5.61437	0.03334	0.03052	0.03071	0.01472	0.02582
5.64505	0.02624	0.03025	0.03225	0.01134	0.02498
5.67573	0.01869	0.03007	0.03309	0.00952	0.02422
5.70641	0.01141	0.02999	0.03311	0.01027	0.02326
5.73709	0.00709	0.02995	0.03226	0.01327	0.02181
5.76777	0.0104	0.02989	0.03053	0.01736	0.01969
5.79845	0.01681	0.02971	0.02798	0.02182	0.01682
5.82913	0.02313	0.02934	0.0247	0.0262	0.01333
5.85981	0.02856	0.02872	0.02087	0.03023	0.0097
5.89049	0.03276	0.02788	0.01667	0.03368	0.00744
5.92117	0.03554	0.02691	0.01235	0.03638	0.00885
5.95185	0.03679	0.02598	0.00821	0.03819	0.01299
5.98253	0.03653	0.02536	0.00483	0.03904	0.01783

## Sheet: Fig 1g
FeKMg		FeK		FeMg		Fe
Binding Energy (eV)	Counts / s	Binding Energy (eV)	Counts / s	Binding Energy (eV)	Counts / s	Binding Energy (eV)	Counts / s
739.78	3456.04	739.98	8601.99	740.08	4027.39	740.08	2966.2
739.68	3444.03	739.88	8948.98	739.98	4136.58	739.98	2957.46
739.58	3462.74	739.78	8867.14	739.88	4137.36	739.88	2978.42
739.48	3506.43	739.68	8808.18	739.78	4176.72	739.78	2912.64
739.38	3435.54	739.58	8723.44	739.68	4124.82	739.68	2906.38
739.28	3381.43	739.48	8888.3	739.58	4098.54	739.58	3041.2
739.18	3493.29	739.38	8845.25	739.48	4124.65	739.48	2734.59
739.08	3526.85	739.28	8751.86	739.38	4039.48	739.38	2933.64
738.98	3432.9	739.18	8753.96	739.28	4030.07	739.28	2971.15
738.88	3455.19	739.08	8658.19	739.18	4101.93	739.18	2981.59
738.78	3529.98	738.98	8842.46	739.08	4189.99	739.08	2810.92
738.68	3503.69	738.88	8785.48	738.98	4184.67	738.98	3026.42
738.58	3513.48	738.78	8733.06	738.88	4162.31	738.88	2877.17
738.48	3420.91	738.68	8797.05	738.78	4051.92	738.78	2828.12
738.38	3500.02	738.58	8764.1	738.68	4181.98	738.68	2968.63
738.28	3546.61	738.48	8680.73	738.58	4156.53	738.58	2971.91
738.18	3497.04	738.38	8704.16	738.48	4120.05	738.48	2911.63
738.08	3426.74	738.28	8690.37	738.38	4086.14	738.38	2965.92
737.98	3327.17	738.18	8598.98	738.28	4115.21	738.28	2899.36
737.88	3489.31	738.08	8780.1	738.18	4207.76	738.18	2825.14
737.78	3456.72	737.98	8790.83	738.08	4114.68	738.08	2850.57
737.68	3477.63	737.88	8729.23	737.98	4239	737.98	2946.91
737.58	3468.4	737.78	8677.23	737.88	4092.23	737.88	2925.7
737.48	3365.55	737.68	8661.48	737.78	4086.69	737.78	2977.84
737.38	3406.43	737.58	8839.81	737.68	4121.13	737.68	2808.73
737.28	3439.8	737.48	8782.3	737.58	4092.33	737.58	3013.45
737.18	3421.54	737.38	8773.42	737.48	4114.06	737.48	2912.5
737.08	3370.94	737.28	8669.2	737.38	4120.84	737.38	2960.14
736.98	3443	737.18	8697.62	737.28	4164.23	737.28	2878.94
736.88	3482.98	737.08	8747.28	737.18	4130.73	737.18	2861.34
736.78	3433.75	736.98	8799.74	737.08	4073.21	737.08	2940.46
736.68	3413.99	736.88	8677.47	736.98	4169.87	736.98	3019.43
736.58	3388.28	736.78	8722.43	736.88	4066.75	736.88	2968.52
736.48	3419.66	736.68	8677.09	736.78	4106	736.78	2903.13
736.38	3435.17	736.58	8691.06	736.68	4161.26	736.68	2889.08
736.28	3371.26	736.48	8687.51	736.58	4090.07	736.58	2943.29
736.18	3395.22	736.38	8741.66	736.48	4170.83	736.48	2891.09
736.08	3446.74	736.28	8767.46	736.38	4199.41	736.38	3017.21
735.98	3380.25	736.18	8728.42	736.28	4175.61	736.28	3030.21
735.88	3383.15	736.08	8736.2	736.18	4128.03	736.18	2994.01
735.78	3470.1	735.98	8788.16	736.08	4141.69	736.08	3044.25
735.68	3463.96	735.88	8677.02	735.98	4266.89	735.98	3079.96
735.58	3444.54	735.78	8734.87	735.88	4218.7	735.88	2940.51
735.48	3463.3	735.68	8772.79	735.78	4120.21	735.78	2962.6
735.38	3506.98	735.58	8637.03	735.68	4243.52	735.68	2865.05
735.28	3398.53	735.48	8678.72	735.58	4098.51	735.58	2945.54
735.18	3452.03	735.38	8739.64	735.48	4226.29	735.48	2960.36
735.08	3467.33	735.28	8591.94	735.38	4275.1	735.38	3072.58
734.98	3401.75	735.18	8793.81	735.28	4186.54	735.28	2959.27
734.88	3419.6	735.08	8649.55	735.18	4075.81	735.18	3060.89
734.78	3441.77	734.98	8613.73	735.08	4117.13	735.08	2962.46
734.68	3386.89	734.88	8697.96	734.98	4169.64	734.98	3045.82
734.58	3420.57	734.78	8637.31	734.88	4102.47	734.88	2855.1
734.48	3485.5	734.68	8965.76	734.78	4171.64	734.78	2992.4
734.38	3424.49	734.58	8670.82	734.68	4223.67	734.68	2982.27
734.28	3386.15	734.48	8936.4	734.58	4328.14	734.58	3003.78
734.18	3511.22	734.38	8772.2	734.48	4119.17	734.48	3025.04
734.08	3428.6	734.28	8812.05	734.38	4174.89	734.38	2958.63
733.98	3457.46	734.18	8771.69	734.28	4103.59	734.28	3018.45
733.88	3432.19	734.08	8561.86	734.18	4134.96	734.18	2880.18
733.78	3433.17	733.98	8685.53	734.08	4153.34	734.08	2930.71
733.68	3439.33	733.88	8818.4	733.98	4143.72	733.98	2998.41
733.58	3494.75	733.78	8677.53	733.88	4123.92	733.88	3068.48
733.48	3394.1	733.68	8688.25	733.78	4148.82	733.78	2901.37
733.38	3482.48	733.58	8671.38	733.68	4232.36	733.68	2961.88
733.28	3454.38	733.48	8801.65	733.58	4197.75	733.58	2979.65
733.18	3355.42	733.38	8802.07	733.48	4164.01	733.48	2960.7
733.08	3438.73	733.28	8700.69	733.38	4181.13	733.38	2960.23
732.98	3369.98	733.18	8619.15	733.28	4135.28	733.28	2981.43
732.88	3428.13	733.08	8759.89	733.18	4270.63	733.18	3001.9
732.78	3359.54	732.98	8891.4	733.08	4146.51	733.08	2910.33
732.68	3459.69	732.88	8741.51	732.98	4152.13	732.98	3056.36
732.58	3425.62	732.78	8693.66	732.88	4326.04	732.88	2927.02
732.48	3439.58	732.68	8887.3	732.78	4145.43	732.78	2970.98
732.38	3414.16	732.58	8677.24	732.68	4173.26	732.68	2926.89
732.28	3359.48	732.48	8750.66	732.58	4062.95	732.58	2973.16
732.18	3433.64	732.38	8747.81	732.48	4140.36	732.48	2968.2
732.08	3382.11	732.28	8806.09	732.38	4120.85	732.38	2978.98
731.98	3404.47	732.18	8695.66	732.28	4162.15	732.28	3018.12
731.88	3372.59	732.08	8704.25	732.18	4161.71	732.18	3009.44
731.78	3442.4	731.98	8666.67	732.08	4074.87	732.08	2954.18
731.68	3451.89	731.88	8501.33	731.98	4081.67	731.98	3075.6
731.58	3424.55	731.78	8791.29	731.88	4156.53	731.88	3009.9
731.48	3421.24	731.68	8838.94	731.78	4145.03	731.78	2938.02
731.38	3415.49	731.58	8838.82	731.68	4095.54	731.68	2952.91
731.28	3370.27	731.48	8641.57	731.58	4167.6	731.58	2956.66
731.18	3386.26	731.38	8737.19	731.48	4155.04	731.48	2997.73
731.08	3380.88	731.28	8885.5	731.38	4150.8	731.38	2921.1
730.98	3340.14	731.18	8847.35	731.28	4131.52	731.28	3068.84
730.88	3314.77	731.08	8858.63	731.18	4098.93	731.18	2947.45
730.78	3364.27	730.98	8687.93	731.08	4257.2	731.08	2965.23
730.68	3356.3	730.88	8669.08	730.98	4165.44	730.98	3059.86
730.58	3281.37	730.78	8771.31	730.88	4169.97	730.88	2945.63
730.48	3335.14	730.68	8801.88	730.78	4052.88	730.78	2922.13
730.38	3489.56	730.58	8885.93	730.68	4166.56	730.68	2825.66
730.28	3302.44	730.48	8734.96	730.58	4247.74	730.58	2979.5
730.18	3412.54	730.38	8697.59	730.48	4032.13	730.48	2830.78
730.08	3373.51	730.28	8641.03	730.38	4153.43	730.38	2897.79
729.98	3454.27	730.18	8656.88	730.28	4173.47	730.28	3035.17
729.88	3450.03	730.08	8764.01	730.18	3993.08	730.18	3029.85
729.78	3437.1	729.98	8707.19	730.08	4213.07	730.08	2945.44
729.68	3305.43	729.88	8679.03	729.98	4130.5	729.98	2877.16
729.58	3346.49	729.78	8714.59	729.88	4181.37	729.88	2935.9
729.48	3430.46	729.68	8631.61	729.78	4162.47	729.78	2918.4
729.38	3426.99	729.58	8632.29	729.68	4137.95	729.68	2964.45
729.28	3358.8	729.48	8752.92	729.58	4141	729.58	2901.43
729.18	3423.19	729.38	8739.57	729.48	4201.36	729.48	2915.27
729.08	3430.21	729.28	8747.65	729.38	4183.37	729.38	2988.59
728.98	3352.88	729.18	8785.93	729.28	4228.79	729.28	2939.01
728.88	3415.8	729.08	8605.3	729.18	4059.05	729.18	3033.58
728.78	3345.8	728.98	8609.52	729.08	4147.32	729.08	2937.4
728.68	3296.57	728.88	8756.07	728.98	4137.07	728.98	3025.34
728.58	3397.97	728.78	8818.82	728.88	4208.16	728.88	2999.11
728.48	3335.23	728.68	8670.09	728.78	4274.26	728.78	2984.93
728.38	3287.74	728.58	8707.13	728.68	4291.34	728.68	2991.95
728.28	3346.94	728.48	8709.29	728.58	4138.59	728.58	2962.64
728.18	3456.9	728.38	8684.99	728.48	4135.29	728.48	3027.2
728.08	3412.06	728.28	8828.38	728.38	4152.29	728.38	3041.82
727.98	3352	728.18	8534.82	728.28	4325.99	728.28	3018.2
727.88	3313.35	728.08	8707.35	728.18	4194.16	728.18	2993.53
727.78	3346.6	727.98	8687.33	728.08	4214.96	728.08	3041.99
727.68	3291.09	727.88	8650.18	727.98	4352.58	727.98	2980.3
727.58	3346.42	727.78	8737.07	727.88	4216.84	727.88	3092.84
727.48	3358.97	727.68	8829.11	727.78	4252.87	727.78	3042.04
727.38	3352.07	727.58	8640.7	727.68	4251.47	727.68	3067.99
727.28	3376.41	727.48	8579.89	727.58	4161.54	727.58	2926.24
727.18	3276.58	727.38	8669.76	727.48	4277.01	727.48	3061.64
727.08	3281.69	727.28	8843.43	727.38	4272.48	727.38	3142.57
726.98	3301.65	727.18	8768.39	727.28	4292.31	727.28	3052.33
726.88	3264.9	727.08	8806.22	727.18	4287.47	727.18	3069.28
726.78	3303.31	726.98	8780.8	727.08	4289.11	727.08	3076.16
726.68	3324.62	726.88	8774.89	726.98	4311.46	726.98	3152.9
726.58	3368.07	726.78	8822.48	726.88	4344.93	726.88	3055.58
726.48	3338.37	726.68	8872.99	726.78	4491.21	726.78	3050.14
726.38	3269.21	726.58	8750.54	726.68	4294.43	726.68	3189.2
726.28	3373.18	726.48	8864.92	726.58	4248	726.58	3119.81
726.18	3303.8	726.38	8752.81	726.48	4174.53	726.48	3129.41
726.08	3281.46	726.28	8664.81	726.38	4350.27	726.38	3204.41
725.98	3339.04	726.18	8762.01	726.28	4410.09	726.28	3230.59
725.88	3357.58	726.08	8690.91	726.18	4318.41	726.18	3172.3
725.78	3320.04	725.98	8703.48	726.08	4494.36	726.08	3066.37
725.68	3318.95	725.88	8830.7	725.98	4373.73	725.98	3196.75
725.58	3356.72	725.78	8655.65	725.88	4380.82	725.88	3108.48
725.48	3286.17	725.68	8748.87	725.78	4451.23	725.78	3149.92
725.38	3241.62	725.58	8721.56	725.68	4310.45	725.68	3275.41
725.28	3326.96	725.48	8904.76	725.58	4369.02	725.58	3170.47
725.18	3362.19	725.38	8919.71	725.48	4455.44	725.48	3256.25
725.08	3331.57	725.28	8864.92	725.38	4448.12	725.38	3193.92
724.98	3386.05	725.18	8906.17	725.28	4417.29	725.28	3277.05
724.88	3328.66	725.08	8866.05	725.18	4553.03	725.18	3224.78
724.78	3386.19	724.98	8813.64	725.08	4439.64	725.08	3245.37
724.68	3361.73	724.88	8747.06	724.98	4482.97	724.98	3289.79
724.58	3309.48	724.78	8943.47	724.88	4488.96	724.88	3241.47
724.48	3385.01	724.68	8762.82	724.78	4477.88	724.78	3189.9
724.38	3350.12	724.58	8834.95	724.68	4552.76	724.68	3199.01
724.28	3395.54	724.48	8885.28	724.58	4560.02	724.58	3300.49
724.18	3381.52	724.38	8819.76	724.48	4537.63	724.48	3320.69
724.08	3336.68	724.28	8781.37	724.38	4481.15	724.38	3245.78
723.98	3365.86	724.18	8898.86	724.28	4471.98	724.28	3359.34
723.88	3361.89	724.08	8747.33	724.18	4369.51	724.18	3300.29
723.78	3375.58	723.98	8914.88	724.08	4466.33	724.08	3154.13
723.68	3429.91	723.88	8900.64	723.98	4449.73	723.98	3286.05
723.58	3440.47	723.78	8824.3	723.88	4448.21	723.88	3129.24
723.48	3403.87	723.68	8911.77	723.78	4431.08	723.78	3248.62
723.38	3382.23	723.58	8820.2	723.68	4388.58	723.68	3232.79
723.28	3504.06	723.48	8920.24	723.58	4485.87	723.58	3153.45
723.18	3449.07	723.38	8953.91	723.48	4354.58	723.48	3177
723.08	3434.1	723.28	8939.54	723.38	4298.33	723.38	3101.72
722.98	3460.99	723.18	8849.96	723.28	4364.53	723.28	3229.63
722.88	3390.02	723.08	8861.08	723.18	4260.28	723.18	3091.7
722.78	3466.29	722.98	8737.23	723.08	4309.25	723.08	3117.04
722.68	3434.58	722.88	8862.6	722.98	4306.3	722.98	3066.64
722.58	3448.61	722.78	8852.15	722.88	4154.71	722.88	3004.26
722.48	3399.9	722.68	8817.3	722.78	4294.44	722.78	3051.05
722.38	3533.24	722.58	8759.28	722.68	4175.59	722.68	2945.76
722.28	3506.3	722.48	8756.99	722.58	4205.03	722.58	2923.92
722.18	3423.6	722.38	8678.79	722.48	4110.51	722.48	2939.73
722.08	3483.26	722.28	8623.52	722.38	4157.82	722.38	2775.1
721.98	3498.87	722.18	8674.92	722.28	4101.06	722.28	2878.32
721.88	3468.24	722.08	8887.18	722.18	4041.84	722.18	2821.98
721.78	3368.26	721.98	8873.81	722.08	4016.45	722.08	2889.34
721.68	3467.04	721.88	8809.13	721.98	4022.38	721.98	2793.64
721.58	3346.85	721.78	8708.9	721.88	4010.28	721.88	2787.57
721.48	3390.09	721.68	8878.84	721.78	3894.45	721.78	2811.17
721.38	3443.2	721.58	8868.55	721.68	3931.7	721.68	2701.6
721.28	3376.39	721.48	8733	721.58	3854.42	721.58	2776.65
721.18	3415.95	721.38	8862.22	721.48	4027.36	721.48	2840.06
721.08	3413.66	721.28	8874.74	721.38	4056.89	721.38	2808.09
720.98	3433.58	721.18	8853.98	721.28	3945.62	721.28	2710.17
720.88	3442.87	721.08	8728.63	721.18	3870.62	721.18	2706.92
720.78	3385.22	720.98	8798.94	721.08	3952.03	721.08	2717.08
720.68	3430.59	720.88	8863.46	720.98	3806.26	720.98	2790.93
720.58	3584.44	720.78	8820.55	720.88	3915.8	720.88	2704.98
720.48	3530	720.68	8858.08	720.78	3933.76	720.78	2727.69
720.38	3495.74	720.58	8771.76	720.68	3905.54	720.68	2744.14
720.28	3589.16	720.48	8937.23	720.58	3924.13	720.58	2610.76
720.18	3641.09	720.38	8944.76	720.48	3907.05	720.48	2663.33
720.08	3562.49	720.28	8933.05	720.38	3924.18	720.38	2745.38
719.98	3483.72	720.18	8970.02	720.28	3920.53	720.28	2692.1
719.88	3630.61	720.08	8929.11	720.18	3974.47	720.18	2807.52
719.78	3489.43	719.98	8862.26	720.08	3901.81	720.08	2717.83
719.68	3504.96	719.88	8793.24	719.98	4036.67	719.98	2777.61
719.58	3564.96	719.78	8741.61	719.88	3900.27	719.88	2737.28
719.48	3496.69	719.68	8725.77	719.78	3865.38	719.78	2790.05
719.38	3534.37	719.58	8707.18	719.68	3868.8	719.68	2743.51
719.28	3461.4	719.48	8439.52	719.58	3822.91	719.58	2684.32
719.18	3245.88	719.38	8599.99	719.48	3903.77	719.48	2753.21
719.08	3284.57	719.28	8524.24	719.38	3880.16	719.38	2858.92
718.98	3088.4	719.18	8557.99	719.28	3875.11	719.28	2738.02
718.88	3136.14	719.08	8366.14	719.18	3956.84	719.18	2699.57
718.78	3059.53	718.98	8358.15	719.08	3865.18	719.08	2664.31
718.68	2984.29	718.88	8408.73	718.98	3851.23	718.98	2733.46
718.58	3045.08	718.78	8226.35	718.88	3822.45	718.88	2690.31
718.48	3050.56	718.68	8244.79	718.78	3857.83	718.78	2699.93
718.38	2922.22	718.58	8027.98	718.68	3916.42	718.68	2679.62
718.28	2919.52	718.48	8194.94	718.58	3903.36	718.58	2721.7
718.18	2923.15	718.38	8034.85	718.48	3867.24	718.48	2772.51
718.08	2899.48	718.28	8136.4	718.38	3724.98	718.38	2672.84
717.98	2878.03	718.18	8057.14	718.28	3850.7	718.28	2636.95
717.88	2870.84	718.08	8153.71	718.18	3901.73	718.18	2708.08
717.78	2862.91	717.98	7998.7	718.08	3985.12	718.08	2616.64
717.68	2877.11	717.88	7975.05	717.98	3984.19	717.98	2660.33
717.58	2887.95	717.78	8148.14	717.88	3837.16	717.88	2765.81
717.48	2873.84	717.68	8056.25	717.78	3939.96	717.78	2665.79
717.38	2855.02	717.58	8051.62	717.68	3760.89	717.68	2620.88
717.28	2774.2	717.48	8011.83	717.58	3764.4	717.58	2658.77
717.18	2903.88	717.38	7977.03	717.48	3842.66	717.48	2665.38
717.08	2840.42	717.28	8017.02	717.38	3843.15	717.38	2628.28
716.98	2825.24	717.18	7945	717.28	3772.72	717.28	2676.4
716.88	2810.4	717.08	8064.13	717.18	3812.1	717.18	2712.31
716.78	2836.98	716.98	8040.29	717.08	3727.75	717.08	2622.92
716.68	2790.22	716.88	7990.97	716.98	3822.71	716.98	2575.74
716.58	2767.84	716.78	8008.79	716.88	3852.63	716.88	2642.6
716.48	2766.34	716.68	8015.16	716.78	3732.5	716.78	2658.84
716.38	2829.6	716.58	8090.55	716.68	3749.72	716.68	2667.34
716.28	2856.19	716.48	8010.27	716.58	3796.81	716.58	2617.01
716.18	2788.25	716.38	8028.16	716.48	3787.43	716.48	2579.38
716.08	2852.15	716.28	7962.88	716.38	3664.23	716.38	2621.66
715.98	2865.26	716.18	7962.91	716.28	3813.16	716.28	2639.32
715.88	2862.97	716.08	7977.72	716.18	3774.61	716.18	2652.47
715.78	2883.72	715.98	7900.13	716.08	3775.61	716.08	2586.24
715.68	2842.21	715.88	7950.63	715.98	3827.53	715.98	2615.73
715.58	2854.82	715.78	7878.2	715.88	3797.64	715.88	2699.96
715.48	2858.05	715.68	7936.69	715.78	3835.56	715.78	2627.07
715.38	2885.63	715.58	8067.8	715.68	3808.18	715.68	2604.65
715.28	2880.97	715.48	8022.68	715.58	3846.46	715.58	2590.25
715.18	2887.24	715.38	8191.04	715.48	3768.2	715.48	2651.24
715.08	2843.66	715.28	7923.69	715.38	3895.32	715.38	2688.05
714.98	2794.68	715.18	8010.65	715.28	3763.27	715.28	2685.21
714.88	2895.93	715.08	8085.89	715.18	3807.51	715.18	2657.87
714.78	2843.42	714.98	7963.99	715.08	3893.31	715.08	2673.01
714.68	2831.09	714.88	7883.07	714.98	3839.97	714.98	2626.76
714.58	2848.23	714.78	7986.47	714.88	3905.9	714.88	2673.73
714.48	2843.69	714.68	8133.5	714.78	3868.29	714.78	2683.14
714.38	2912.99	714.58	8117.2	714.68	3834.84	714.68	2681.77
714.28	2837.97	714.48	8244.06	714.58	3903.83	714.58	2748.26
714.18	2886.66	714.38	8049.31	714.48	3939.86	714.48	2708.1
714.08	2877.63	714.28	8065.72	714.38	3888.92	714.38	2775.33
713.98	2810.45	714.18	8050.92	714.28	3953.54	714.28	2768.96
713.88	2780.31	714.08	8149.67	714.18	3947.28	714.18	2649.61
713.78	2907.32	713.98	8118.44	714.08	4000.23	714.08	2774.57
713.68	2939.6	713.88	8166.61	713.98	4018.31	713.98	2809.33
713.58	2894.61	713.78	8169.42	713.88	3977.46	713.88	2825.04
713.48	2951.14	713.68	8082.97	713.78	3973.12	713.78	2795.64
713.38	2867.87	713.58	8301.85	713.68	4062.97	713.68	2876.72
713.28	2976.34	713.48	8319.56	713.58	4084.67	713.58	2797.82
713.18	2925.21	713.38	8311.81	713.48	4061.87	713.48	2908.1
713.08	2977.4	713.28	8339.1	713.38	4067.48	713.38	2901.95
712.98	3045.66	713.18	8310.24	713.28	4140.27	713.28	2938.66
712.88	2944.29	713.08	8177.79	713.18	4093.05	713.18	2917.15
712.78	2996.05	712.98	8368.39	713.08	4148.98	713.08	2938.93
712.68	2987.04	712.88	8281.03	712.98	4216.2	712.98	2950.47
712.58	3069.22	712.78	8360.96	712.88	4072.65	712.88	2990.36
712.48	2943.09	712.68	8401.1	712.78	4231.16	712.78	3068.52
712.38	3052.57	712.58	8337.85	712.68	4264.54	712.68	3110.62
712.28	3049.53	712.48	8433.24	712.58	4294.13	712.58	3049.15
712.18	3047.91	712.38	8415.91	712.48	4301.67	712.48	3120.47
712.08	2978.39	712.28	8640.57	712.38	4241.54	712.38	3112.88
711.98	3104.11	712.18	8512.45	712.28	4352.39	712.28	3092.8
711.88	3144.51	712.08	8589.37	712.18	4340.39	712.18	3149.65
711.78	3097.7	711.98	8698.54	712.08	4493.45	712.08	3172.22
711.68	3124.79	711.88	8566.42	711.98	4458.1	711.98	3209.96
711.58	3126.25	711.78	8617.57	711.88	4586.78	711.88	3288.31
711.48	3176.41	711.68	8471.04	711.78	4553.3	711.78	3298.1
711.38	3195.19	711.58	8603.91	711.68	4494.47	711.68	3283.67
711.28	3175.36	711.48	8665.62	711.58	4537.41	711.58	3321.05
711.18	3219.67	711.38	8655.87	711.48	4681.16	711.48	3391.97
711.08	3264.86	711.28	8806.45	711.38	4647.85	711.38	3444.47
710.98	3344.34	711.18	8736.35	711.28	4693.06	711.28	3394.02
710.88	3308.8	711.08	8728.73	711.18	4489.51	711.18	3427.9
710.78	3290.63	710.98	8739.04	711.08	4644.22	711.08	3345.09
710.68	3311.59	710.88	8749.52	710.98	4686.28	710.98	3432.84
710.58	3370.56	710.78	8841.08	710.88	4737.1	710.88	3447.94
710.48	3463.06	710.68	8745.93	710.78	4686.55	710.78	3444.53
710.38	3403.86	710.58	8850.72	710.68	4624.23	710.68	3416.09
710.28	3354.13	710.48	8773.77	710.58	4639.82	710.58	3452.2
710.18	3443.4	710.38	8905.41	710.48	4644.73	710.48	3384.97
710.08	3403.8	710.28	8776.61	710.38	4599.76	710.38	3354.49
709.98	3480.14	710.18	8944.65	710.28	4376.83	710.28	3238.67
709.88	3498.59	710.08	8928.11	710.18	4562.1	710.18	3239.38
709.78	3442.06	709.98	8864.05	710.08	4559.51	710.08	3238.68
709.68	3475.11	709.88	8928.52	709.98	4200.6	709.98	3181.81
709.58	3491.49	709.78	8787.2	709.88	4142.27	709.88	3131.84
709.48	3345.67	709.68	8923.08	709.78	4218.45	709.78	3000.95
709.38	3509.93	709.58	8749.48	709.68	4120.55	709.68	2922.7
709.28	3481.51	709.48	8760.27	709.58	4037.81	709.58	2852.69
709.18	3408.78	709.38	8659.48	709.48	3895.94	709.48	2766
709.08	3452.25	709.28	8457.6	709.38	3748.74	709.38	2644.49
708.98	3461.62	709.18	8515.06	709.28	3702.6	709.28	2648.62
708.88	3407.02	709.08	8476.56	709.18	3651	709.18	2516.89
708.78	3473.22	708.98	8463.91	709.08	3553.4	709.08	2442.33
708.68	3461.95	708.88	8283.06	708.98	3496.53	708.98	2343.68
708.58	3452.51	708.78	8536.13	708.88	3406.25	708.88	2281.28
708.48	3456.22	708.68	8346.79	708.78	3450.79	708.78	2201.58
708.38	3363.84	708.58	8469.07	708.68	3410.06	708.68	2050.06
708.28	3434.25	708.48	8554.75	708.58	3279.9	708.58	2216.44
708.18	3460.81	708.38	8449.97	708.48	3212.48	708.48	2058.85
708.08	3426.62	708.28	8664.9	708.38	3261.8	708.38	2026.8
707.98	3304.19	708.18	8391.34	708.28	3280.32	708.28	2076.01
707.88	3454.39	708.08	8413.93	708.18	3178.58	708.18	2084.01
707.78	3466.86	707.98	8515.16	708.08	3180.66	708.08	2069.42
707.68	3564.14	707.88	8518.15	707.98	3129.82	707.98	1939
707.58	3575.28	707.78	8579.5	707.88	3111.15	707.88	1953.42
707.48	3683.15	707.68	8593.63	707.78	3154.34	707.78	1965.98
707.38	3661.76	707.58	8610.88	707.68	3132.16	707.68	1993.68
707.28	3765.31	707.48	8678.42	707.58	3013.98	707.58	1902.36
707.18	3982.43	707.38	8728.61	707.48	3033.02	707.48	1882.5
707.08	4049.06	707.28	8904.73	707.38	3029.36	707.38	1878.57
706.98	4151.81	707.18	9035.45	707.28	3058.04	707.28	1858.99
706.88	4124.99	707.08	9065.16	707.18	2988.28	707.18	1881.34
706.78	4061.03	706.98	8992.79	707.08	3040.04	707.08	1865.19
706.68	3903.34	706.88	8815.21	706.98	2947.43	706.98	1822.64
706.58	3716.56	706.78	8672.74	706.88	2946.22	706.88	1832.37
706.48	3535.69	706.68	8418.58	706.78	2915.56	706.78	1831.21
706.38	3236.62	706.58	8083.43	706.68	2973.11	706.68	1791.48
706.28	3072.27	706.48	7784.27	706.58	2988.98	706.58	1783.56
706.18	2938.59	706.38	7491.25	706.48	2862.16	706.48	1747.78
706.08	2674.28	706.28	7278.7	706.38	2902.33	706.38	1776.78
705.98	2477.3	706.18	7026.28	706.28	2963	706.28	1759.53
705.88	2389.56	706.08	7071.68	706.18	2820	706.18	1799.35
705.78	2322.92	705.98	7050.34	706.08	2749.04	706.08	1803.78
705.68	2138.97	705.88	6873.07	705.98	2835.75	705.98	1802.39
705.58	2082.79	705.78	6806.37	705.88	2927.09	705.88	1804.52
705.48	2104.63	705.68	6778.7	705.78	2798.68	705.78	1762.31
705.38	1980.87	705.58	6682.32	705.68	2763.45	705.68	1806.97
705.28	2031.95	705.48	6717.24	705.58	2832.14	705.58	1786.85
705.18	1989.4	705.38	6732.71	705.48	2752.54	705.48	1836.18
705.08	2074.86	705.28	6661.7	705.38	2786.1	705.38	1815.55
704.98	1959.75	705.18	6498.74	705.28	2812.51	705.28	1725.96
704.88	1936.6	705.08	6633.08	705.18	2795.8	705.18	1756.18
704.78	1921.09	704.98	6692.78	705.08	2721.87	705.08	1762.68
704.68	1918.23	704.88	6572.62	704.98	2800.84	704.98	1848.11
704.58	1912.18	704.78	6586.33	704.88	2792.83	704.88	1844.21
704.48	1890.23	704.68	6735.87	704.78	2794.52	704.78	1812.3
704.38	1918.62	704.58	6657.07	704.68	2796.6	704.68	1826.68
704.28	1937.04	704.48	6591.86	704.58	2815.04	704.58	1762.43
704.18	1915.18	704.38	6532.36	704.48	2659.22	704.48	1779.01
704.08	1930.34	704.28	6510.97	704.38	2840.53	704.38	1800.35
703.98	1873.61	704.18	6526.21	704.28	2800.46	704.28	1806.12
703.88	1864.34	704.08	6599.82	704.18	2773.91	704.18	1796.55
703.78	2004.96	703.98	6586.05	704.08	2812.15	704.08	1779.95
703.68	1930.36	703.88	6750.87	703.98	2713.53	703.98	1808.75
703.58	1876.04	703.78	6638.97	703.88	2769.78	703.88	1808.46
703.48	1916.93	703.68	6571.94	703.78	2829.03	703.78	1833.48
703.38	1956.98	703.58	6578.57	703.68	2765.06	703.68	1738.85
703.28	1891.74	703.48	6598.97	703.58	2836.21	703.58	1819
703.18	1851.71	703.38	6602.56	703.48	2874	703.48	1724.71
703.08	1882.85	703.28	6645.1	703.38	2751.48	703.38	1801.65
702.98	1871	703.18	6564.82	703.28	2737.03	703.28	1776.33
702.88	1873.94	703.08	6607.68	703.18	2746.59	703.18	1839.93
702.78	1878.88	702.98	6548.03	703.08	2866.02	703.08	1792.56
702.68	1899.53	702.88	6684.84	702.98	2775.64	702.98	1798.27
702.58	1939.68	702.78	6593.68	702.88	2714.69	702.88	1794.91
702.48	1901.12	702.68	6439.92	702.78	2801.79	702.78	1856.49
702.38	1926.11	702.58	6538.07	702.68	2807.29	702.68	1759.84
702.28	1852.55	702.48	6705.17	702.58	2778.02	702.58	1690.97
702.18	1861.78	702.38	6608.01	702.48	2928.86	702.48	1794.39
702.08	1872.26	702.28	6487.66	702.38	2789.66	702.38	1764.37
701.98	1847.19	702.18	6496.36	702.28	2810.05	702.28	1805.95
701.88	1873.86	702.08	6569.27	702.18	2773.93	702.18	1763.6
701.78	1890.57	701.98	6529.43	702.08	2772.03	702.08	1782.9
701.68	1889.05	701.88	6709.92	701.98	2778.61	701.98	1861.77
701.58	1807.67	701.78	6460.88	701.88	2786.73	701.88	1816.22
701.48	1861.29	701.68	6592.12	701.78	2746.36	701.78	1835.19
701.38	1871.39	701.58	6618.42	701.68	2768.41	701.68	1828.62
701.28	1846.21	701.48	6521.8	701.58	2870.4	701.58	1792.05
701.18	1877.6	701.38	6489.77	701.48	2726.46	701.48	1700.31
701.08	1876.77	701.28	6558.67	701.38	2733.84	701.38	1806.41
700.98	1808.9	701.18	6582.54	701.28	2853.25	701.28	1766.18
700.88	1806.93	701.08	6377.63	701.18	2769.5	701.18	1822.3
700.78	1846.55	700.98	6578.32	701.08	2843.23	701.08	1850.33
700.68	1849.53	700.88	6493.65	700.98	2732.89	700.98	1813.52
700.58	1898.35	700.78	6591.88	700.88	2831.39	700.88	1759.52
700.48	1911.01	700.68	6532.1	700.78	2856.85	700.78	1787.64
700.38	1835.52	700.58	6557.42	700.68	2799.99	700.68	1786.13
700.28	1910.54	700.48	6685.93	700.58	2834.65	700.58	1764.03
700.18	1890.12	700.38	6635.56	700.48	2760.07	700.48	1729.82
700.08	1856.98	700.28	6512.41	700.38	2708.88	700.38	1769.15
699.98	1818.38	700.18	6549.79	700.28	2790.66	700.28	1819.44
699.88	1885.87	700.08	6647.66	700.18	2827.89	700.18	1821.6
699.78	1822.99	699.98	6518.97	700.08	2815.86	700.08	1884.79
699.78	4118.8	--	--
699.68	4182.58	--	--
--	--	--	--
--	--	--	--
--	--	--	--
--	--	--	--
--	--
--	--
--	--
--	--
--	--
--	--
--	--
--	--
--	--
--	--
--	--
--	--
--	--
--	--
--	--
--	--

## Sheet: Fig 1i
Position (nm)	Mg (a.u.)	K (a.u.)
0	20	25
5	28	26
10	30	34
15	20	25
20	28	26
25	21	25
30	34	26
35	25	23
40	31	26
45	28	26
50	34	34
55	34	26
60	30	47
65	48	58
70	63	61
75	65	66
80	80	57
85	69	71
90	82	62
95	74	52
100	65	58
105	66	68
110	72	71
115	94	94
120	65	69
125	57	60
130	63	71
135	66	68
140	85	89
145	69	80
150	77	72
155	66	75
160	57	62
165	83	66
170	57	66
175	62	75
180	78	60
185	68	74
190	77	55
195	80	63
200	92	69
205	58	82
210	83	58
215	63	57
220	55	42
225	48	32
230	34	37
235	25	28
240	20	26
245	29	25
250	22	22
255	23	28
260	25	15
265	17	17
270	20	25

## Sheet: Fig 2a
Fe-8h		Fe-30h		Fe-60h				PDF#17-0333		PDF#19-0629
2 theta (degree)	Intensity (a.u.)	2 theta (degree)	Intensity (a.u.)	2 theta (degree)	Intensity (a.u.)			2 theta (degree)	Intensity (a.u.)	2 theta (degree)	Intensity (a.u.)
30.0012	2053	30.0002	806	30.0002	935			46.413	8	35.093	30
30.0515	2042	30.0402	810	30.0402	837			46.74	30	41.375	100
30.1018	2030	30.0802	798	30.0802	855			49.862	40	43.304	8
30.152	2030	30.1202	803	30.1202	887			52.595	100	50.439	20
30.2023	1955	30.1602	792	30.1602	923			53.451	16	62.891	10
30.2525	2048	30.2002	724	30.2002	898			56.331	6	67.227	30
30.3028	1947	30.2402	812	30.2402	829			58.875	10	74.105	40
30.353	2019	30.2802	823	30.2802	910			59.341	20	78.141	2
30.4033	1996	30.3202	774	30.3202	871			62.671	16
30.4536	1999	30.3602	773	30.3602	864			78.285	4
30.5038	1946	30.4002	797	30.4002	788
30.5541	1873	30.4402	780	30.4402	924
30.6043	1955	30.4802	850	30.4802	830
30.6546	1954	30.5202	836	30.5202	866
30.7048	1989	30.5602	835	30.5602	853
30.7551	1892	30.6002	825	30.6002	913
30.8054	1841	30.6402	798	30.6402	868
30.8556	1915	30.6802	815	30.6802	862
30.9059	1901	30.7202	802	30.7202	878
30.9561	1883	30.7602	794	30.7602	1157
31.0064	1790	30.8002	771	30.8002	975
31.0566	1910	30.8402	770	30.8402	1040
31.1069	1890	30.8802	799	30.8802	925
31.1572	1836	30.9202	796	30.9202	887
31.2074	1797	30.9602	793	30.9602	843
31.2577	1827	31.0002	773	31.0002	885
31.3079	1780	31.0402	781	31.0402	843
31.3582	1820	31.0802	786	31.0802	833
31.4084	1798	31.1202	796	31.1202	818
31.4587	1874	31.1602	747	31.1602	856
31.509	1748	31.2002	720	31.2002	881
31.5592	1748	31.2402	812	31.2402	871
31.6095	1762	31.2802	779	31.2802	850
31.6597	1762	31.3202	781	31.3202	863
31.71	1766	31.3602	824	31.3602	849
31.7602	1734	31.4002	816	31.4002	831
31.8105	1863	31.4402	737	31.4402	826
31.8608	1722	31.4802	774	31.4802	865
31.911	1618	31.5202	780	31.5202	868
31.9613	1700	31.5602	773	31.5602	793
32.0115	1766	31.6002	751	31.6002	855
32.0618	1771	31.6402	734	31.6402	820
32.112	1684	31.6802	785	31.6802	886
32.1623	1700	31.7202	745	31.7202	836
32.2126	1719	31.7602	813	31.7602	810
32.2628	1690	31.8002	807	31.8002	867
32.3131	1716	31.8402	713	31.8402	826
32.3633	1666	31.8802	740	31.8802	789
32.4136	1605	31.9203	756	31.9203	841
32.4639	1685	31.9603	770	31.9603	851
32.5141	1660	32.0003	779	32.0003	841
32.5644	1626	32.0403	769	32.0403	837
32.6146	1623	32.0803	787	32.0803	805
32.6649	1696	32.1203	727	32.1203	823
32.7151	1632	32.1603	749	32.1603	828
32.7654	1624	32.2003	721	32.2003	881
32.8157	1659	32.2403	730	32.2403	868
32.8659	1597	32.2803	810	32.2803	829
32.9162	1562	32.3203	707	32.3203	827
32.9664	1612	32.3603	781	32.3603	833
33.0167	1576	32.4003	775	32.4003	898
33.0669	1617	32.4403	747	32.4403	841
33.1172	1487	32.4803	734	32.4803	852
33.1675	1723	32.5203	800	32.5203	811
33.2177	1548	32.5603	746	32.5603	882
33.268	1574	32.6003	814	32.6003	882
33.3182	1599	32.6403	799	32.6403	867
33.3685	1599	32.6803	768	32.6803	850
33.4187	1583	32.7203	803	32.7203	828
33.469	1484	32.7603	741	32.7603	826
33.5193	1519	32.8003	763	32.8003	872
33.5695	1570	32.8403	774	32.8403	837
33.6198	1603	32.8803	777	32.8803	862
33.67	1617	32.9203	775	32.9203	845
33.7203	1510	32.9603	771	32.9603	846
33.7705	1568	33.0003	779	33.0003	834
33.8208	1455	33.0403	789	33.0403	851
33.8711	1549	33.0803	752	33.0803	861
33.9213	1504	33.1203	760	33.1203	824
33.9716	1523	33.1603	756	33.1603	838
34.0218	1541	33.2003	770	33.2003	824
34.0721	1494	33.2403	735	33.2403	867
34.1223	1535	33.2803	738	33.2803	890
34.1726	1576	33.3203	750	33.3203	830
34.2229	1546	33.3603	809	33.3603	759
34.2731	1506	33.4003	728	33.4003	842
34.3234	1622	33.4403	723	33.4403	838
34.3736	1620	33.4803	741	33.4803	796
34.4239	1642	33.5203	751	33.5203	930
34.4742	1619	33.5603	777	33.5603	836
34.5244	1763	33.6003	809	33.6003	825
34.5747	1671	33.6403	792	33.6403	824
34.6249	1702	33.6803	781	33.6803	858
34.6752	1792	33.7203	771	33.7203	852
34.7254	2027	33.7603	804	33.7603	863
34.7757	2067	33.8003	775	33.8003	852
34.826	2202	33.8403	773	33.8403	857
34.8762	2504	33.8803	792	33.8803	865
34.9265	2824	33.9203	784	33.9203	847
34.9767	3129	33.9603	751	33.9603	861
35.027	3637	34.0003	817	34.0003	819
35.0772	4081	34.0403	743	34.0403	917
35.1275	4669	34.0803	794	34.0803	948
35.1778	5248	34.1203	863	34.1203	815
35.228	5600	34.1603	858	34.1603	837
35.2783	5652	34.2003	841	34.2003	947
35.3285	5435	34.2403	807	34.2403	936
35.3788	4792	34.2803	835	34.2803	970
35.429	4194	34.3203	861	34.3203	933
35.4793	3481	34.3603	927	34.3603	999
35.5296	2789	34.4003	901	34.4003	1058
35.5798	2406	34.4403	941	34.4403	1022
35.6301	2249	34.4803	968	34.4803	1034
35.6803	1949	34.5203	1013	34.5203	1143
35.7306	1876	34.5603	1018	34.5603	1154
35.7808	1737	34.6003	1080	34.6003	1254
35.8311	1674	34.6403	1203	34.6403	1397
35.8814	1598	34.6803	1236	34.6803	1511
35.9316	1500	34.7203	1382	34.7203	1667
35.9819	1588	34.7603	1491	34.7603	1925
36.0321	1533	34.8003	1773	34.8003	2217
36.0824	1534	34.8403	2115	34.8403	2647
36.1326	1430	34.8803	2406	34.8803	3050
36.1829	1489	34.9203	2859	34.9203	3635
36.2332	1436	34.9603	3143	34.9603	4161
36.2834	1400	35.0003	3713	35.0003	4854
36.3337	1410	35.0403	4157	35.0403	5313
36.3839	1441	35.0803	4752	35.0803	5685
36.4342	1428	35.1203	5267	35.1203	5788
36.4844	1312	35.1603	5626	35.1603	5653
36.5347	1414	35.2003	5558	35.2003	5174
36.585	1364	35.2403	5390	35.2403	4568
36.6352	1414	35.2803	4898	35.2803	3753
36.6855	1423	35.3203	4281	35.3203	3152
36.7357	1343	35.3603	3517	35.3603	2578
36.786	1367	35.4003	2934	35.4003	2091
36.8363	1217	35.4403	2425	35.4403	1721
36.8865	1387	35.4803	1936	35.4803	1515
36.9368	1339	35.5203	1692	35.5203	1392
36.987	1351	35.5603	1542	35.5603	1247
37.0373	1358	35.6003	1317	35.6003	1148
37.0875	1355	35.6403	1192	35.6403	1163
37.1378	1361	35.6803	1088	35.6803	1076
37.1881	1313	35.7203	1056	35.7203	1103
37.2383	1320	35.7603	1016	35.7603	1086
37.2886	1269	35.8003	925	35.8003	1012
37.3388	1307	35.8403	996	35.8403	951
37.3891	1274	35.8803	881	35.8803	922
37.4393	1301	35.9203	887	35.9203	930
37.4896	1268	35.9603	878	35.9603	889
37.5399	1287	36.0003	842	36.0003	869
37.5901	1325	36.0403	831	36.0403	882
37.6404	1382	36.0803	830	36.0803	870
37.6906	1283	36.1203	822	36.1203	871
37.7409	1272	36.1603	774	36.1603	862
37.7911	1288	36.2003	804	36.2003	892
37.8414	1234	36.2403	767	36.2403	866
37.8917	1244	36.2803	807	36.2803	869
37.9419	1292	36.3203	778	36.3203	892
37.9922	1278	36.3603	750	36.3603	812
38.0424	1298	36.4003	768	36.4003	802
38.0927	1250	36.4403	747	36.4403	853
38.1429	1220	36.4803	718	36.4803	860
38.1932	1259	36.5203	753	36.5203	816
38.2435	1318	36.5603	761	36.5603	820
38.2937	1249	36.6003	724	36.6003	789
38.344	1204	36.6403	721	36.6403	821
38.3942	1204	36.6804	736	36.6804	813
38.4445	1257	36.7204	741	36.7204	737
38.4947	1274	36.7604	731	36.7604	757
38.545	1269	36.8004	741	36.8004	770
38.5953	1213	36.8404	730	36.8404	796
38.6455	1283	36.8804	672	36.8804	833
38.6958	1174	36.9204	657	36.9204	838
38.746	1245	36.9604	715	36.9604	755
38.7963	1294	37.0004	734	37.0004	719
38.8466	1243	37.0404	692	37.0404	761
38.8968	1243	37.0804	671	37.0804	795
38.9471	1253	37.1204	686	37.1204	784
38.9973	1258	37.1604	739	37.1604	811
39.0476	1282	37.2004	652	37.2004	762
39.0978	1244	37.2404	708	37.2404	759
39.1481	1284	37.2804	653	37.2804	763
39.1984	1280	37.3204	678	37.3204	773
39.2486	1245	37.3604	703	37.3604	763
39.2989	1321	37.4004	678	37.4004	729
39.3491	1339	37.4404	745	37.4404	749
39.3994	1273	37.4804	669	37.4804	740
39.4496	1301	37.5204	693	37.5204	761
39.4999	1280	37.5604	680	37.5604	767
39.5502	1276	37.6004	685	37.6004	774
39.6004	1326	37.6404	652	37.6404	760
39.6507	1381	37.6804	699	37.6804	757
39.7009	1341	37.7204	666	37.7204	655
39.7512	1276	37.7604	680	37.7604	721
39.8014	1337	37.8004	657	37.8004	785
39.8517	1308	37.8404	683	37.8404	702
39.902	1312	37.8804	694	37.8804	714
39.9522	1313	37.9204	683	37.9204	788
40.0025	1329	37.9604	646	37.9604	746
40.0527	1264	38.0004	736	38.0004	742
40.103	1312	38.0404	668	38.0404	779
40.1532	1378	38.0804	707	38.0804	768
40.2035	1336	38.1204	697	38.1204	703
40.2538	1382	38.1604	666	38.1604	725
40.304	1317	38.2004	685	38.2004	790
40.3543	1386	38.2404	652	38.2404	721
40.4045	1424	38.2804	677	38.2804	727
40.4548	1403	38.3204	627	38.3204	736
40.505	1485	38.3604	694	38.3604	748
40.5553	1490	38.4004	692	38.4004	759
40.6056	1428	38.4404	703	38.4404	728
40.6558	1639	38.4804	641	38.4804	726
40.7061	1660	38.5204	658	38.5204	731
40.7563	1752	38.5604	685	38.5604	691
40.8066	1827	38.6004	703	38.6004	687
40.8568	1883	38.6404	690	38.6404	709
40.9071	2127	38.6804	667	38.6804	731
40.9574	2385	38.7204	651	38.7204	696
41.0076	2620	38.7604	647	38.7604	697
41.0579	3107	38.8004	639	38.8004	724
41.1081	3737	38.8404	646	38.8404	716
41.1584	4487	38.8804	623	38.8804	738
41.2087	5559	38.9204	710	38.9204	735
41.2589	6792	38.9604	676	38.9604	768
41.3092	8423	39.0004	649	39.0004	718
41.3594	10449	39.0404	632	39.0404	730
41.4097	12563	39.0804	648	39.0804	699
41.4599	14928	39.1204	698	39.1204	725
41.5102	16560	39.1604	675	39.1604	732
41.5605	17702	39.2004	731	39.2004	774
41.6107	17514	39.2404	676	39.2404	751
41.661	16234	39.2804	753	39.2804	733
41.7112	13528	39.3204	747	39.3204	768
41.7615	10934	39.3604	686	39.3604	761
41.8117	8453	39.4004	694	39.4004	740
41.862	6392	39.4404	682	39.4404	769
41.9123	5119	39.4804	722	39.4804	851
41.9625	4030	39.5204	704	39.5204	764
42.0128	3437	39.5604	702	39.5604	760
42.063	2984	39.6004	710	39.6004	754
42.1133	2564	39.6404	737	39.6404	768
42.1635	2210	39.6804	715	39.6804	767
42.2138	2074	39.7204	701	39.7204	803
42.2641	1893	39.7604	724	39.7604	792
42.3143	1848	39.8004	684	39.8004	730
42.3646	1717	39.8404	742	39.8404	760
42.4148	1569	39.8804	733	39.8804	712
42.4651	1579	39.9204	708	39.9204	763
42.5153	1507	39.9604	712	39.9604	709
42.5656	1470	40.0004	708	40.0004	813
42.6159	1405	40.0404	712	40.0404	807
42.6661	1344	40.0804	795	40.0804	764
42.7164	1340	40.1204	793	40.1204	774
42.7666	1268	40.1604	747	40.1604	785
42.8169	1394	40.2004	804	40.2004	804
42.8671	1337	40.2404	753	40.2404	832
42.9174	1319	40.2804	751	40.2804	884
42.9677	1255	40.3204	789	40.3204	911
43.0179	1292	40.3604	868	40.3604	895
43.0682	1408	40.4004	856	40.4004	931
43.1184	1344	40.4404	891	40.4404	982
43.1687	1375	40.4804	878	40.4804	1011
43.2189	1410	40.5204	934	40.5204	1026
43.2692	1535	40.5604	978	40.5604	1133
43.3195	1718	40.6004	1002	40.6004	1104
43.3697	1700	40.6404	1053	40.6404	1201
43.42	1780	40.6804	1096	40.6804	1249
43.4702	1907	40.7204	1130	40.7204	1373
43.5205	1973	40.7604	1298	40.7604	1446
43.5708	1933	40.8004	1463	40.8004	1549
43.621	1915	40.8404	1547	40.8404	1708
43.6713	1738	40.8804	1653	40.8804	1962
43.7215	1649	40.9204	1893	40.9204	2360
43.7718	1559	40.9604	2145	40.9604	2653
43.822	1392	41.0004	2508	41.0004	3156
43.8723	1429	41.0404	3069	41.0404	3863
43.9226	1289	41.0804	3764	41.0804	4725
43.9728	1209	41.1204	4652	41.1204	5865
44.0231	1198	41.1604	5531	41.1604	7254
44.0733	1209	41.2004	6862	41.2004	9046
44.1236	1128	41.2404	8200	41.2404	10994
44.1738	1095	41.2804	9862	41.2804	13111
44.2241	1096	41.3204	11555	41.3204	15462
44.2744	1048	41.3604	13841	41.3604	16739
44.3246	1063	41.4005	15820	41.4005	17891
44.3749	1001	41.4405	17435	41.4405	18237
44.4251	1045	41.4805	18484	41.4805	17822
44.4754	1035	41.5205	18489	41.5205	16055
44.5256	1005	41.5605	17458	41.5605	13689
44.5759	1001	41.6005	15763	41.6005	11238
44.6262	962	41.6405	13322	41.6405	8757
44.6764	971	41.6805	10620	41.6805	6521
44.7267	1066	41.7205	8070	41.7205	5282
44.7769	1030	41.7605	6311	41.7605	4114
44.8272	1023	41.8005	4901	41.8005	3279
44.8774	1001	41.8405	3809	41.8405	2717
44.9277	1020	41.8805	3063	41.8805	2484
44.978	1044	41.9205	2635	41.9205	2080
45.0282	989	41.9605	2170	41.9605	1850
45.0785	976	42.0005	1954	42.0005	1637
45.1287	977	42.0405	1681	42.0405	1532
45.179	967	42.0805	1579	42.0805	1356
45.2292	953	42.1205	1441	42.1205	1354
45.2795	953	42.1605	1384	42.1605	1172
45.3298	955	42.2005	1223	42.2005	1154
45.38	947	42.2405	1155	42.2405	1087
45.4303	931	42.2805	1108	42.2805	985
45.4805	1027	42.3205	966	42.3205	972
45.5308	966	42.3605	934	42.3605	967
45.5811	966	42.4005	969	42.4005	994
45.6313	975	42.4405	873	42.4405	896
45.6816	972	42.4805	909	42.4805	845
45.7318	930	42.5205	830	42.5205	857
45.7821	1043	42.5605	811	42.5605	776
45.8323	1029	42.6005	778	42.6005	867
45.8826	979	42.6405	728	42.6405	794
45.9329	1128	42.6805	795	42.6805	773
45.9831	1199	42.7205	755	42.7205	831
46.0334	1114	42.7605	753	42.7605	815
46.0836	1184	42.8005	721	42.8005	722
46.1339	1272	42.8405	745	42.8405	751
46.1841	1325	42.8805	752	42.8805	757
46.2344	1367	42.9205	727	42.9205	765
46.2847	1348	42.9605	734	42.9605	769
46.3349	1286	43.0005	742	43.0005	853
46.3852	1227	43.0405	779	43.0405	859
46.4354	1173	43.0805	789	43.0805	913
46.4857	1128	43.1205	896	43.1205	959
46.5359	1070	43.1605	901	43.1605	1057
46.5862	1014	43.2005	930	43.2005	1131
46.6365	964	43.2405	998	43.2405	1148
46.6867	1009	43.2805	1134	43.2805	1280
46.737	995	43.3205	1216	43.3205	1333
46.7872	985	43.3605	1185	43.3605	1302
46.8375	1053	43.4005	1343	43.4005	1290
46.8877	1080	43.4405	1368	43.4405	1239
46.938	986	43.4805	1275	43.4805	1169
46.9883	1032	43.5205	1199	43.5205	1108
47.0385	1045	43.5605	1095	43.5605	984
47.0888	1018	43.6005	1019	43.6005	910
47.139	1025	43.6405	900	43.6405	836
47.1893	982	43.6805	829	43.6805	792
47.2395	977	43.7205	787	43.7205	704
47.2898	967	43.7605	689	43.7605	727
47.3401	1052	43.8005	700	43.8005	682
47.3903	1045	43.8405	674	43.8405	634
47.4406	985	43.8805	635	43.8805	667
47.4908	1026	43.9205	652	43.9205	669
47.5411	1076	43.9605	649	43.9605	639
47.5913	1103	44.0005	573	44.0005	644
47.6416	1144	44.0405	596	44.0405	697
47.6919	1156	44.0805	519	44.0805	608
47.7421	1256	44.1205	593	44.1205	644
47.7924	1344	44.1605	602	44.1605	626
47.8426	1522	44.2005	544	44.2005	649
47.8929	1582	44.2405	568	44.2405	602
47.9432	1669	44.2805	562	44.2805	571
47.9934	1692	44.3205	552	44.3205	573
48.0437	1636	44.3605	500	44.3605	566
48.0939	1677	44.4005	507	44.4005	514
48.1442	1554	44.4405	539	44.4405	545
48.1944	1563	44.4805	501	44.4805	522
48.2447	1445	44.5205	513	44.5205	559
48.295	1588	44.5605	486	44.5605	515
48.3452	1458	44.6005	498	44.6005	532
48.3955	1594	44.6405	467	44.6405	534
48.4457	1547	44.6805	527	44.6805	543
48.496	1483	44.7205	511	44.7205	518
48.5462	1546	44.7605	467	44.7605	524
48.5965	1471	44.8005	478	44.8005	540
48.6468	1435	44.8405	498	44.8405	489
48.697	1345	44.8805	464	44.8805	516
48.7473	1284	44.9205	473	44.9205	519
48.7975	1279	44.9605	490	44.9605	502
48.8478	1254	45.0005	453	45.0005	525
48.898	1108	45.0405	498	45.0405	519
48.9483	1093	45.0805	465	45.0805	512
48.9986	1135	45.1205	499	45.1205	477
49.0488	1115	45.1605	460	45.1605	497
49.0991	1001	45.2005	444	45.2005	522
49.1493	1114	45.2405	483	45.2405	516
49.1996	1070	45.2805	433	45.2805	496
49.2498	1040	45.3205	446	45.3205	527
49.3001	1058	45.3605	457	45.3605	503
49.3504	1017	45.4005	479	45.4005	514
49.4006	1082	45.4405	505	45.4405	505
49.4509	1106	45.4805	500	45.4805	505
49.5011	1119	45.5205	440	45.5205	519
49.5514	1076	45.5605	472	45.5605	460
49.6016	1209	45.6005	426	45.6005	500
49.6519	1189	45.6405	475	45.6405	488
49.7022	1222	45.6805	443	45.6805	505
49.7524	1289	45.7205	452	45.7205	548
49.8027	1414	45.7605	492	45.7605	576
49.8529	1399	45.8005	459	45.8005	482
49.9032	1646	45.8405	504	45.8405	520
49.9535	1744	45.8805	503	45.8805	591
50.0037	1940	45.9205	536	45.9205	572
50.054	2229	45.9605	560	45.9605	626
50.1042	2370	46.0005	565	46.0005	621
50.1545	2835	46.0405	585	46.0405	650
50.2047	3075	46.0805	624	46.0805	672
50.255	3669	46.1205	653	46.1205	689
50.3053	4093	46.1606	657	46.1606	688
50.3555	4509	46.2006	663	46.2006	651
50.4058	4966	46.2406	639	46.2406	657
50.456	5599	46.2806	653	46.2806	617
50.5063	6108	46.3206	611	46.3206	567
50.5565	6487	46.3606	610	46.3606	580
50.6068	6857	46.4006	579	46.4006	560
50.6571	6925	46.4406	530	46.4406	566
50.7073	6699	46.4806	568	46.4806	541
50.7576	5985	46.5206	543	46.5206	557
50.8078	5280	46.5606	527	46.5606	549
50.8581	4646	46.6006	500	46.6006	568
50.9083	3994	46.6406	507	46.6406	519
50.9586	3766	46.6806	511	46.6806	472
51.0089	3510	46.7206	467	46.7206	511
51.0591	3342	46.7606	459	46.7606	500
51.1094	3183	46.8006	464	46.8006	481
51.1596	2892	46.8406	436	46.8406	493
51.2099	2648	46.8806	514	46.8806	474
51.2601	2405	46.9206	446	46.9206	490
51.3104	2228	46.9606	476	46.9606	523
51.3607	1974	47.0006	462	47.0006	506
51.4109	1893	47.0406	444	47.0406	450
51.4612	1769	47.0806	429	47.0806	486
51.5114	1767	47.1206	497	47.1206	528
51.5617	1857	47.1606	462	47.1606	479
51.6119	1915	47.2006	488	47.2006	496
51.6622	1978	47.2406	499	47.2406	505
51.7125	2183	47.2806	505	47.2806	475
51.7627	2258	47.3206	472	47.3206	525
51.813	2411	47.3606	504	47.3606	527
51.8632	2561	47.4006	474	47.4006	598
51.9135	2506	47.4406	484	47.4406	549
51.9637	2666	47.4806	522	47.4806	589
52.014	2566	47.5206	517	47.5206	639
52.0643	2347	47.5606	563	47.5606	605
52.1145	2333	47.6006	575	47.6006	653
52.1648	2237	47.6406	622	47.6406	729
52.215	2063	47.6806	574	47.6806	763
52.2653	1971	47.7206	691	47.7206	725
52.3156	1826	47.7606	729	47.7606	803
52.3658	1929	47.8006	723	47.8006	821
52.4161	1759	47.8406	709	47.8406	846
52.4663	1738	47.8806	782	47.8806	819
52.5166	1761	47.9206	807	47.9206	816
52.5668	1733	47.9606	774	47.9606	825
52.6171	1787	48.0006	804	48.0006	770
52.6674	1816	48.0406	770	48.0406	773
52.7176	1752	48.0806	697	48.0806	749
52.7679	1771	48.1206	722	48.1206	785
52.8181	1809	48.1606	727	48.1606	728
52.8684	1673	48.2006	771	48.2006	707
52.9186	1643	48.2406	735	48.2406	733
52.9689	1575	48.2806	717	48.2806	753
53.0192	1559	48.3206	724	48.3206	740
53.0694	1525	48.3606	650	48.3606	719
53.1197	1450	48.4006	704	48.4006	727
53.1699	1320	48.4406	656	48.4406	715
53.2202	1331	48.4806	661	48.4806	638
53.2704	1294	48.5206	622	48.5206	624
53.3207	1256	48.5606	625	48.5606	616
53.371	1223	48.6006	599	48.6006	568
53.4212	1253	48.6406	522	48.6406	578
53.4715	1329	48.6806	582	48.6806	543
53.5217	1346	48.7206	551	48.7206	579
53.572	1307	48.7606	523	48.7606	534
53.6222	1314	48.8006	509	48.8006	573
53.6725	1287	48.8406	476	48.8406	563
53.7228	1339	48.8806	557	48.8806	554
53.773	1331	48.9206	514	48.9206	508
53.8233	1280	48.9606	507	48.9606	538
53.8735	1149	49.0006	509	49.0006	547
53.9238	1155	49.0406	503	49.0406	576
53.974	1183	49.0806	540	49.0806	551
54.0243	1105	49.1206	495	49.1206	578
54.0746	1112	49.1606	491	49.1606	554
54.1248	1079	49.2006	521	49.2006	519
54.1751	1002	49.2406	550	49.2406	574
54.2253	963	49.2806	491	49.2806	562
54.2756	974	49.3206	566	49.3206	576
54.3259	971	49.3606	505	49.3606	575
54.3761	971	49.4006	509	49.4006	597
54.4264	893	49.4406	552	49.4406	652
54.4766	958	49.4806	603	49.4806	589
54.5269	905	49.5206	572	49.5206	584
54.5771	992	49.5606	557	49.5606	611
54.6274	929	49.6006	612	49.6006	688
54.6777	886	49.6406	612	49.6406	673
54.7279	916	49.6806	624	49.6806	720
54.7782	899	49.7206	632	49.7206	707
54.8284	956	49.7606	707	49.7606	715
54.8787	902	49.8006	690	49.8006	792
54.9289	942	49.8406	764	49.8406	848
54.9792	959	49.8806	824	49.8806	892
55.0295	904	49.9206	855	49.9206	991
55.0797	958	49.9606	937	49.9606	1143
55.13	932	50.0006	1042	50.0006	1163
55.1802	1045	50.0406	1184	50.0406	1394
55.2305	1005	50.0806	1392	50.0806	1589
55.2807	1045	50.1206	1539	50.1206	1881
55.331	1108	50.1606	1742	50.1606	2148
55.3813	1108	50.2006	2079	50.2006	2512
55.4315	1130	50.2406	2490	50.2406	2947
55.4818	1232	50.2806	2897	50.2806	3536
55.532	1267	50.3206	3202	50.3206	4077
55.5823	1268	50.3606	3805	50.3606	4701
55.6325	1225	50.4006	4400	50.4006	5191
55.6828	1233	50.4406	4905	50.4406	5509
55.7331	1196	50.4806	5214	50.4806	5703
55.7833	1167	50.5206	5793	50.5206	5700
55.8336	1098	50.5606	5938	50.5606	5321
55.8838	1014	50.6006	5688	50.6006	4855
55.9341	982	50.6406	5464	50.6406	4206
55.9843	987	50.6806	4723	50.6806	3578
56.0346	960	50.7206	4038	50.7206	2929
56.0849	965	50.7606	3458	50.7606	2498
56.1351	918	50.8006	2799	50.8006	2252
56.1854	810	50.8406	2409	50.8406	1838
56.2356	829	50.8806	2155	50.8806	1739
56.2859	893	50.9207	1932	50.9207	1712
56.3361	812	50.9607	1756	50.9607	1596
56.3864	831	51.0007	1674	51.0007	1521
56.4367	805	51.0407	1629	51.0407	1452
56.4869	867	51.0807	1580	51.0807	1422
56.5372	780	51.1207	1510	51.1207	1328
56.5874	769	51.1607	1365	51.1607	1269
56.6377	831	51.2007	1349	51.2007	1178
56.688	801	51.2407	1259	51.2407	1129
56.7382	785	51.2807	1112	51.2807	1031
56.7885	858	51.3207	1084	51.3207	1033
56.8387	765	51.3607	1047	51.3607	954
56.889	821	51.4007	1003	51.4007	929
56.9392	789	51.4407	1029	51.4407	967
56.9895	766	51.4807	921	51.4807	974
57.0398	742	51.5207	933	51.5207	946
57.09	802	51.5607	955	51.5607	1041
57.1403	804	51.6007	1012	51.6007	1055
57.1905	825	51.6407	1029	51.6407	1088
57.2408	767	51.6807	1038	51.6807	1106
57.291	753	51.7207	1125	51.7207	1231
57.3413	787	51.7607	1153	51.7607	1205
57.3916	823	51.8007	1255	51.8007	1304
57.4418	778	51.8407	1264	51.8407	1162
57.4921	734	51.8807	1260	51.8807	1244
57.5423	792	51.9207	1333	51.9207	1171
57.5926	737	51.9607	1222	51.9607	1101
57.6428	760	52.0007	1164	52.0007	1043
57.6931	846	52.0407	1193	52.0407	1023
57.7434	735	52.0807	1102	52.0807	1031
57.7936	748	52.1207	1025	52.1207	1022
57.8439	784	52.1607	1063	52.1607	1082
57.8941	750	52.2007	986	52.2007	1007
57.9444	811	52.2407	960	52.2407	988
57.9946	772	52.2807	991	52.2807	1034
58.0449	840	52.3207	959	52.3207	1009
58.0952	812	52.3607	966	52.3607	1047
58.1454	834	52.4007	993	52.4007	1054
58.1957	857	52.4407	960	52.4407	1071
58.2459	803	52.4807	976	52.4807	954
58.2962	839	52.5207	962	52.5207	968
58.3464	823	52.5607	976	52.5607	957
58.3967	859	52.6007	924	52.6007	914
58.447	842	52.6407	895	52.6407	918
58.4972	866	52.6807	936	52.6807	825
58.5475	834	52.7207	931	52.7207	899
58.5977	911	52.7607	866	52.7607	948
58.648	903	52.8007	912	52.8007	864
58.6982	969	52.8407	873	52.8407	895
58.7485	1071	52.8807	878	52.8807	825
58.7988	987	52.9207	847	52.9207	825
58.849	1082	52.9607	852	52.9607	751
58.8993	1151	53.0007	801	53.0007	755
58.9495	1211	53.0407	793	53.0407	749
58.9998	1172	53.0807	753	53.0807	654
59.0501	1215	53.1207	719	53.1207	668
59.1003	1165	53.1607	662	53.1607	612
59.1506	1170	53.2007	673	53.2007	631
59.2008	1175	53.2407	599	53.2407	608
59.2511	1186	53.2807	644	53.2807	644
59.3013	1161	53.3207	565	53.3207	672
59.3516	1078	53.3607	581	53.3607	644
59.4019	1014	53.4007	637	53.4007	625
59.4521	1025	53.4407	642	53.4407	661
59.5024	930	53.4807	639	53.4807	675
59.5526	865	53.5207	712	53.5207	715
59.6029	911	53.5607	668	53.5607	719
59.6531	874	53.6007	672	53.6007	664
59.7034	815	53.6407	715	53.6407	720
59.7537	785	53.6807	651	53.6807	748
59.8039	832	53.7207	677	53.7207	660
59.8542	833	53.7607	679	53.7607	637
59.9044	755	53.8007	658	53.8007	641
59.9547	800	53.8407	643	53.8407	641
60.0049	746	53.8807	642	53.8807	624
60.0552	817	53.9207	628	53.9207	614
60.1055	796	53.9607	637	53.9607	618
60.1557	768	54.0007	559	54.0007	598
60.206	792	54.0407	554	54.0407	582
60.2562	818	54.0807	541	54.0807	554
60.3065	813	54.1207	547	54.1207	521
60.3567	785	54.1607	495	54.1607	558
60.407	769	54.2007	489	54.2007	516
60.4573	853	54.2407	464	54.2407	532
60.5075	834	54.2807	477	54.2807	482
60.5578	834	54.3207	511	54.3207	522
60.608	812	54.3607	456	54.3607	474
60.6583	814	54.4007	478	54.4007	515
60.7085	928	54.4407	445	54.4407	512
60.7588	876	54.4807	488	54.4807	516
60.8091	846	54.5207	432	54.5207	526
60.8593	923	54.5607	539	54.5607	528
60.9096	896	54.6007	421	54.6007	508
60.9598	920	54.6407	462	54.6407	499
61.0101	892	54.6807	439	54.6807	426
61.0604	844	54.7207	464	54.7207	467
61.1106	820	54.7607	430	54.7607	510
61.1609	820	54.8007	472	54.8007	499
61.2111	774	54.8407	454	54.8407	512
61.2614	782	54.8807	460	54.8807	466
61.3116	850	54.9207	493	54.9207	441
61.3619	806	54.9607	460	54.9607	532
61.4122	824	55.0007	479	55.0007	513
61.4624	773	55.0407	445	55.0407	563
61.5127	751	55.0807	498	55.0807	512
61.5629	800	55.1207	510	55.1207	558
61.6132	777	55.1607	495	55.1607	557
61.6634	767	55.2007	475	55.2007	585
61.7137	765	55.2407	554	55.2407	618
61.764	826	55.2807	566	55.2807	665
61.8142	804	55.3207	592	55.3207	645
61.8645	836	55.3607	677	55.3607	668
61.9147	841	55.4007	619	55.4007	624
61.965	809	55.4407	659	55.4407	683
62.0152	885	55.4807	731	55.4807	699
62.0655	842	55.5207	662	55.5207	688
62.1158	896	55.5607	604	55.5607	643
62.166	874	55.6007	635	55.6007	612
62.2163	916	55.6407	644	55.6407	621
62.2665	961	55.6808	653	55.6808	617
62.3168	926	55.7208	571	55.7208	576
62.367	950	55.7608	565	55.7608	553
62.4173	912	55.8008	553	55.8008	549
62.4676	1010	55.8408	530	55.8408	537
62.5178	1033	55.8808	526	55.8808	529
62.5681	1079	55.9208	514	55.9208	521
62.6183	1083	55.9608	473	55.9608	514
62.6686	1149	56.0008	465	56.0008	507
62.7188	1148	56.0408	516	56.0408	514
62.7691	1208	56.0808	476	56.0808	512
62.8194	1506	56.1208	483	56.1208	484
62.8696	1627	56.1608	467	56.1608	487
62.9199	1791	56.2008	453	56.2008	503
62.9701	2062	56.2408	464	56.2408	456
63.0204	2225	56.2808	473	56.2808	491
63.0706	2393	56.3208	464	56.3208	475
63.1209	2496	56.3608	418	56.3608	479
63.1712	2405	56.4008	454	56.4008	480
63.2214	2300	56.4408	441	56.4408	501
63.2717	2024	56.4808	456	56.4808	465
63.3219	1868	56.5208	450	56.5208	463
63.3722	1617	56.5608	441	56.5608	491
63.4225	1478	56.6008	417	56.6008	519
63.4727	1230	56.6408	426	56.6408	465
63.523	1154	56.6808	437	56.6808	480
63.5732	1069	56.7208	434	56.7208	453
63.6235	1018	56.7608	439	56.7608	463
63.6737	878	56.8008	419	56.8008	493
63.724	893	56.8408	396	56.8408	454
63.7743	978	56.8808	469	56.8808	433
63.8245	885	56.9208	457	56.9208	469
63.8748	911	56.9608	435	56.9608	487
63.925	939	57.0008	418	57.0008	436
63.9753	903	57.0408	437	57.0408	520
64.0255	993	57.0808	474	57.0808	460
64.0758	945	57.1208	441	57.1208	483
64.1261	920	57.1608	398	57.1608	475
64.1763	951	57.2008	486	57.2008	474
64.2266	854	57.2408	400	57.2408	483
64.2768	840	57.2808	463	57.2808	478
64.3271	824	57.3208	441	57.3208	434
64.3773	805	57.3608	455	57.3608	474
64.4276	794	57.4008	436	57.4008	498
64.4779	779	57.4408	455	57.4408	475
64.5281	787	57.4808	449	57.4808	436
64.5784	772	57.5208	458	57.5208	491
64.6286	769	57.5608	450	57.5608	482
64.6789	814	57.6008	443	57.6008	507
64.7291	760	57.6408	437	57.6408	476
64.7794	702	57.6808	438	57.6808	506
64.8297	732	57.7208	477	57.7208	471
64.8799	745	57.7608	500	57.7608	530
64.9302	717	57.8008	464	57.8008	520
64.9804	790	57.8408	427	57.8408	511
65.0307	797	57.8808	469	57.8808	491
65.0809	760	57.9208	438	57.9208	500
65.1312	782	57.9608	489	57.9608	502
65.1815	854	58.0008	457	58.0008	498
65.2317	805	58.0408	443	58.0408	482
65.282	801	58.0808	483	58.0808	487
65.3322	817	58.1208	426	58.1208	501
65.3825	883	58.1608	450	58.1608	443
65.4328	793	58.2008	412	58.2008	477
65.483	829	58.2408	475	58.2408	470
65.5333	822	58.2808	491	58.2808	490
65.5835	740	58.3208	493	58.3208	542
65.6338	833	58.3608	461	58.3608	466
65.684	803	58.4008	449	58.4008	534
65.7343	779	58.4408	434	58.4408	533
65.7846	774	58.4808	471	58.4808	487
65.8348	794	58.5208	472	58.5208	487
65.8851	805	58.5608	436	58.5608	549
65.9353	787	58.6008	483	58.6008	496
65.9856	806	58.6408	487	58.6408	537
66.0358	826	58.6808	498	58.6808	541
66.0861	834	58.7208	544	58.7208	569
66.1364	877	58.7608	529	58.7608	549
66.1866	892	58.8008	534	58.8008	598
66.2369	876	58.8408	524	58.8408	553
66.2871	892	58.8808	552	58.8808	602
66.3374	900	58.9208	601	58.9208	584
66.3876	894	58.9608	547	58.9608	610
66.4379	940	59.0008	573	59.0008	558
66.4882	974	59.0408	597	59.0408	540
66.5384	995	59.0808	556	59.0808	579
66.5887	985	59.1208	574	59.1208	519
66.6389	1120	59.1608	526	59.1608	555
66.6892	1165	59.2008	534	59.2008	499
66.7394	1274	59.2408	514	59.2408	542
66.7897	1252	59.2808	512	59.2808	488
66.84	1406	59.3208	490	59.3208	521
66.8902	1593	59.3608	497	59.3608	443
66.9405	1737	59.4008	482	59.4008	437
66.9907	1951	59.4408	477	59.4408	482
67.041	2202	59.4808	468	59.4808	465
67.0912	2666	59.5208	433	59.5208	462
67.1415	3139	59.5608	450	59.5608	487
67.1918	3870	59.6008	453	59.6008	484
67.242	4511	59.6408	409	59.6408	433
67.2923	5317	59.6808	410	59.6808	457
67.3425	6062	59.7208	418	59.7208	426
67.3928	6575	59.7608	430	59.7608	429
67.443	6593	59.8008	431	59.8008	432
67.4933	6500	59.8408	387	59.8408	474
67.5436	5761	59.8808	415	59.8808	423
67.5938	5215	59.9208	442	59.9208	472
67.6441	4466	59.9608	422	59.9608	449
67.6943	3618	60.0008	418	60.0008	437
67.7446	3064	60.0408	412	60.0408	432
67.7949	2513	60.0808	408	60.0808	455
67.8451	2120	60.1208	424	60.1208	469
67.8954	1776	60.1608	384	60.1608	450
67.9456	1633	60.2008	398	60.2008	485
67.9959	1452	60.2408	414	60.2408	462
68.0461	1399	60.2808	441	60.2808	500
68.0964	1169	60.3208	408	60.3208	505
68.1467	1143	60.3608	393	60.3608	485
68.1969	1026	60.4008	466	60.4008	490
68.2472	1029	60.4409	455	60.4409	453
68.2974	1014	60.4809	446	60.4809	445
68.3477	985	60.5209	436	60.5209	462
68.3979	977	60.5609	426	60.5609	485
68.4482	901	60.6009	482	60.6009	507
68.4985	901	60.6409	465	60.6409	533
68.5487	901	60.6809	480	60.6809	463
68.599	949	60.7209	473	60.7209	483
68.6492	888	60.7609	473	60.7609	489
68.6995	871	60.8009	502	60.8009	490
68.7497	928	60.8409	436	60.8409	489
68.8	990	60.8809	431	60.8809	486
68.8503	1081	60.9209	473	60.9209	472
68.9005	1017	60.9609	461	60.9609	520
68.9508	1080	61.0009	437	61.0009	455
69.001	1155	61.0409	411	61.0409	503
69.0513	1109	61.0809	447	61.0809	488
69.1015	1092	61.1209	445	61.1209	454
69.1518	1050	61.1609	463	61.1609	443
69.2021	1031	61.2009	411	61.2009	493
69.2523	981	61.2409	404	61.2409	489
69.3026	942	61.2809	413	61.2809	432
69.3528	835	61.3209	407	61.3209	444
69.4031	809	61.3609	432	61.3609	446
69.4533	783	61.4009	457	61.4009	441
69.5036	743	61.4409	453	61.4409	445
69.5539	744	61.4809	395	61.4809	495
69.6041	744	61.5209	429	61.5209	464
69.6544	766	61.5609	450	61.5609	458
69.7046	734	61.6009	376	61.6009	446
69.7549	697	61.6409	435	61.6409	452
69.8051	710	61.6809	400	61.6809	437
69.8554	688	61.7209	418	61.7209	419
69.9057	703	61.7609	415	61.7609	468
69.9559	705	61.8009	442	61.8009	469
70.0062	716	61.8409	461	61.8409	475
70.0564	672	61.8809	466	61.8809	454
70.1067	706	61.9209	462	61.9209	450
70.157	728	61.9609	473	61.9609	493
70.2072	683	62.0009	446	62.0009	486
70.2575	676	62.0409	470	62.0409	510
70.3077	693	62.0809	482	62.0809	517
70.358	657	62.1209	494	62.1209	531
70.4082	683	62.1609	483	62.1609	542
70.4585	681	62.2009	522	62.2009	523
70.5088	724	62.2409	511	62.2409	591
70.559	722	62.2809	490	62.2809	520
70.6093	716	62.3209	506	62.3209	582
70.6595	708	62.3609	514	62.3609	617
70.7098	687	62.4009	588	62.4009	574
70.76	679	62.4409	563	62.4409	602
70.8103	689	62.4809	596	62.4809	610
70.8606	661	62.5209	645	62.5209	689
70.9108	691	62.5609	632	62.5609	727
70.9611	677	62.6009	718	62.6009	854
71.0113	664	62.6409	788	62.6409	847
71.0616	682	62.6809	839	62.6809	957
71.1118	669	62.7209	937	62.7209	1045
71.1621	666	62.7609	1143	62.7609	1261
71.2124	708	62.8009	1247	62.8009	1358
71.2626	700	62.8409	1332	62.8409	1491
71.3129	731	62.8809	1475	62.8809	1679
71.3631	733	62.9209	1621	62.9209	1826
71.4134	711	62.9609	1826	62.9609	1921
71.4636	727	63.0009	1869	63.0009	1956
71.5139	684	63.0409	1874	63.0409	1862
71.5642	700	63.0809	1946	63.0809	1629
71.6144	657	63.1209	1769	63.1209	1451
71.6647	745	63.1609	1696	63.1609	1358
71.7149	708	63.2009	1464	63.2009	1245
71.7652	708	63.2409	1294	63.2409	1064
71.8154	719	63.2809	1179	63.2809	995
71.8657	760	63.3209	1006	63.3209	841
71.916	750	63.3609	899	63.3609	716
71.9662	739	63.4009	757	63.4009	685
72.0165	746	63.4409	747	63.4409	643
72.0667	818	63.4809	648	63.4809	617
72.117	771	63.5209	614	63.5209	593
72.1673	770	63.5609	602	63.5609	629
72.2175	782	63.6009	569	63.6009	560
72.2678	824	63.6409	510	63.6409	596
72.318	798	63.6809	521	63.6809	528
72.3683	808	63.7209	501	63.7209	523
72.4185	800	63.7609	502	63.7609	533
72.4688	810	63.8009	521	63.8009	553
72.5191	748	63.8409	505	63.8409	541
72.5693	806	63.8809	507	63.8809	533
72.6196	834	63.9209	516	63.9209	524
72.6698	833	63.9609	525	63.9609	550
72.7201	810	64.0009	496	64.0009	558
72.7703	776	64.0409	565	64.0409	478
72.8206	782	64.0809	499	64.0809	521
72.8709	802	64.1209	505	64.1209	507
72.9211	780	64.1609	525	64.1609	527
72.9714	814	64.2009	478	64.2009	476
73.0216	802	64.2409	514	64.2409	542
73.0719	853	64.2809	498	64.2809	501
73.1221	819	64.3209	459	64.3209	506
73.1724	864	64.3609	471	64.3609	495
73.2227	850	64.4009	465	64.4009	540
73.2729	834	64.4409	477	64.4409	489
73.3232	942	64.4809	475	64.4809	504
73.3734	944	64.5209	472	64.5209	490
73.4237	1009	64.5609	469	64.5609	462
73.4739	1023	64.6009	465	64.6009	466
73.5242	1142	64.6409	498	64.6409	445
73.5745	1106	64.6809	421	64.6809	463
73.6247	1299	64.7209	396	64.7209	457
73.675	1388	64.7609	465	64.7609	413
73.7252	1529	64.8009	426	64.8009	504
73.7755	1752	64.8409	469	64.8409	415
73.8257	1897	64.8809	460	64.8809	471
73.876	2199	64.9209	413	64.9209	429
73.9263	2772	64.9609	436	64.9609	501
73.9765	3370	65.0009	427	65.0009	482
74.0268	4196	65.0409	460	65.0409	474
74.077	5150	65.0809	486	65.0809	489
74.1273	6413	65.1209	435	65.1209	510
74.1775	7553	65.1609	443	65.1609	521
74.2278	8455	65.201	453	65.201	509
74.2781	9420	65.241	432	65.241	471
74.3283	9851	65.281	433	65.281	530
74.3786	9573	65.321	459	65.321	471
74.4288	8944	65.361	462	65.361	477
74.4791	7992	65.401	505	65.401	476
74.5294	6866	65.441	484	65.441	490
74.5796	5632	65.481	472	65.481	501
74.6299	4836	65.521	456	65.521	495
74.6801	3869	65.561	496	65.561	466
74.7304	3043	65.601	490	65.601	478
74.7806	2596	65.641	494	65.641	484
74.8309	2210	65.681	449	65.681	496
74.8812	1934	65.721	498	65.721	488
74.9314	1546	65.761	435	65.761	518
74.9817	1448	65.801	444	65.801	459
75.0319	1356	65.841	450	65.841	511
75.0822	1270	65.881	465	65.881	516
75.1324	1169	65.921	462	65.921	496
75.1827	1088	65.961	494	65.961	493
75.233	1105	66.001	500	66.001	535
75.2832	966	66.041	516	66.041	541
75.3335	972	66.081	514	66.081	518
75.3837	872	66.121	536	66.121	576
75.434	899	66.161	553	66.161	521
75.4842	856	66.201	558	66.201	563
75.5345	804	66.241	557	66.241	599
75.5848	809	66.281	529	66.281	623
75.635	824	66.321	551	66.321	652
75.6853	775	66.361	551	66.361	609
75.7355	872	66.401	568	66.401	684
75.7858	798	66.441	582	66.441	644
75.836	778	66.481	630	66.481	678
75.8863	788	66.521	692	66.521	715
75.9366	672	66.561	681	66.561	757
75.9868	752	66.601	691	66.601	808
76.0371	718	66.641	754	66.641	862
76.0873	663	66.681	805	66.681	907
76.1376	708	66.721	807	66.721	951
76.1878	744	66.761	929	66.761	1037
76.2381	781	66.801	1005	66.801	1175
76.2884	682	66.841	1111	66.841	1244
76.3386	742	66.881	1239	66.881	1467
76.3889	668	66.921	1448	66.921	1842
76.4391	654	66.961	1708	66.961	1994
76.4894	657	67.001	2065	67.001	2465
76.5397	705	67.041	2349	67.041	3034
76.5899	687	67.081	2798	67.081	3373
76.6402	697	67.121	3253	67.121	3853
76.6904	657	67.161	3745	67.161	4551
76.7407	730	67.201	4297	67.201	4710
76.7909	732	67.241	4772	67.241	5002
76.8412	684	67.281	5289	67.281	5239
76.8915	710	67.321	5362	67.321	5100
76.9417	704	67.361	5457	67.361	4896
76.992	687	67.401	5188	67.401	4668
77.0422	635	67.441	4934	67.441	4082
77.0925	711	67.481	4539	67.481	3531
77.1427	665	67.521	3920	67.521	2999
77.193	697	67.561	3330	67.561	2529
77.2433	628	67.601	2860	67.601	2173
77.2935	693	67.641	2325	67.641	1781
77.3438	700	67.681	1962	67.681	1485
77.394	694	67.721	1683	67.721	1358
77.4443	687	67.761	1416	67.761	1151
77.4945	702	67.801	1253	67.801	1034
77.5448	659	67.841	1126	67.841	936
77.5951	667	67.881	971	67.881	822
77.6453	665	67.921	899	67.921	855
77.6956	644	67.961	846	67.961	763
77.7458	650	68.001	752	68.001	775
77.7961	701	68.041	713	68.041	699
77.8463	666	68.081	696	68.081	691
77.8966	653	68.121	650	68.121	733
77.9469	710	68.161	648	68.161	588
77.9971	726	68.201	641	68.201	569
78.0474	779	68.241	546	68.241	639
78.0976	703	68.281	595	68.281	596
78.1479	726	68.321	582	68.321	594
78.1981	748	68.361	533	68.361	618
78.2484	782	68.401	593	68.401	589
78.2987	746	68.441	521	68.441	620
78.3489	819	68.481	541	68.481	541
78.3992	792	68.521	537	68.521	578
78.4494	821	68.561	586	68.561	593
78.4997	793	68.601	570	68.601	602
78.5499	768	68.641	561	68.641	591
78.6002	694	68.681	550	68.681	629
78.6505	658	68.721	590	68.721	635
78.7007	709	68.761	584	68.761	683
78.751	690	68.801	597	68.801	644
78.8012	695	68.841	610	68.841	660
78.8515	653	68.881	646	68.881	631
78.9018	695	68.921	677	68.921	649
78.952	614	68.961	622	68.961	620
79.0023	638	69.001	622	69.001	629
79.0525	632	69.041	589	69.041	576
79.1028	632	69.081	577	69.081	569
79.153	657	69.121	581	69.121	553
79.2033	693	69.161	505	69.161	547
79.2536	675	69.201	547	69.201	516
79.3038	616	69.241	459	69.241	538
79.3541	650	69.281	503	69.281	491
79.4043	629	69.321	477	69.321	524
79.4546	646	69.361	497	69.361	479
79.5048	660	69.401	454	69.401	434
79.5551	686	69.441	435	69.441	517
79.6054	652	69.481	454	69.481	486
79.6556	645	69.521	476	69.521	464
79.7059	664	69.561	468	69.561	489
79.7561	732	69.601	459	69.601	464
79.8064	625	69.641	456	69.641	454
79.8566	689	69.681	462	69.681	472
79.9069	715	69.721	466	69.721	466
79.9572	773	69.761	404	69.761	466
		69.801	445	69.801	473
		69.841	403	69.841	487
		69.881	472	69.881	484
		69.921	470	69.921	437
		69.9611	452	69.9611	455
		70.0011	454	70.0011	427
		70.0411	435	70.0411	439
		70.0811	425	70.0811	446
		70.1211	407	70.1211	453
		70.1611	426	70.1611	431
		70.2011	432	70.2011	455
		70.2411	421	70.2411	428
		70.2811	447	70.2811	483
		70.3211	456	70.3211	466
		70.3611	421	70.3611	427
		70.4011	449	70.4011	452
		70.4411	403	70.4411	459
		70.4811	409	70.4811	425
		70.5211	424	70.5211	482
		70.5611	450	70.5611	463
		70.6011	421	70.6011	500
		70.6411	453	70.6411	437
		70.6811	393	70.6811	439
		70.7211	430	70.7211	437
		70.7611	454	70.7611	444
		70.8011	422	70.8011	487
		70.8411	473	70.8411	484
		70.8811	463	70.8811	482
		70.9211	393	70.9211	493
		70.9611	463	70.9611	452
		71.0011	418	71.0011	453
		71.0411	415	71.0411	483
		71.0811	447	71.0811	493
		71.1211	424	71.1211	495
		71.1611	428	71.1611	435
		71.2011	429	71.2011	489
		71.2411	424	71.2411	394
		71.2811	434	71.2811	474
		71.3211	478	71.3211	457
		71.3611	442	71.3611	485
		71.4011	463	71.4011	440
		71.4411	413	71.4411	490
		71.4811	467	71.4811	447
		71.5211	427	71.5211	446
		71.5611	445	71.5611	445
		71.6011	453	71.6011	482
		71.6411	436	71.6411	473
		71.6811	431	71.6811	465
		71.7211	456	71.7211	485
		71.7611	436	71.7611	492
		71.8011	423	71.8011	487
		71.8411	452	71.8411	483
		71.8811	445	71.8811	488
		71.9211	444	71.9211	496
		71.9611	478	71.9611	478
		72.0011	447	72.0011	507
		72.0411	444	72.0411	511
		72.0811	480	72.0811	513
		72.1211	495	72.1211	481
		72.1611	478	72.1611	506
		72.2011	482	72.2011	500
		72.2411	468	72.2411	532
		72.2811	485	72.2811	496
		72.3211	472	72.3211	546
		72.3611	525	72.3611	521
		72.4011	514	72.4011	519
		72.4411	532	72.4411	523
		72.4811	535	72.4811	553
		72.5211	474	72.5211	544
		72.5611	572	72.5611	517
		72.6011	506	72.6011	534
		72.6411	496	72.6411	564
		72.6811	506	72.6811	544
		72.7211	511	72.7211	523
		72.7611	501	72.7611	538
		72.8011	569	72.8011	550
		72.8411	524	72.8411	549
		72.8811	501	72.8811	545
		72.9211	499	72.9211	582
		72.9611	525	72.9611	560
		73.0011	550	73.0011	602
		73.0411	583	73.0411	602
		73.0811	565	73.0811	599
		73.1211	570	73.1211	590
		73.1611	597	73.1611	607
		73.2011	569	73.2011	633
		73.2411	617	73.2411	675
		73.2811	583	73.2811	716
		73.3211	672	73.3211	735
		73.3611	671	73.3611	752
		73.4011	768	73.4011	782
		73.4411	775	73.4411	781
		73.4811	754	73.4811	808
		73.5211	845	73.5211	895
		73.5611	900	73.5611	1005
		73.6011	1008	73.6011	1107
		73.6411	1087	73.6411	1234
		73.6811	1185	73.6811	1368
		73.7211	1384	73.7211	1560
		73.7611	1523	73.7611	1835
		73.8011	1833	73.8011	2121
		73.8411	2108	73.8411	2633
		73.8811	2635	73.8811	3249
		73.9211	3180	73.9211	3823
		73.9611	3768	73.9611	4654
		74.0011	4591	74.0011	5516
		74.0411	5317	74.0411	6301
		74.0811	6238	74.0811	7063
		74.1211	7093	74.1211	7669
		74.1611	7699	74.1611	7785
		74.2011	8084	74.2011	7926
		74.2411	8275	74.2411	7442
		74.2811	7937	74.2811	7093
		74.3211	7665	74.3211	6391
		74.3611	6921	74.3611	5610
		74.4011	6216	74.4011	4789
		74.4411	5229	74.4411	4131
		74.4811	4560	74.4811	3338
		74.5211	3740	74.5211	2719
		74.5611	3152	74.5611	2309
		74.6011	2538	74.6011	1900
		74.6411	2114	74.6411	1658
		74.6811	1746	74.6811	1470
		74.7212	1472	74.7212	1223
		74.7612	1270	74.7612	1112
		74.8012	1125	74.8012	996
		74.8412	1030	74.8412	895
		74.8812	954	74.8812	905
		74.9212	870	74.9212	775
		74.9612	795	74.9612	787
		75.0012	794	75.0012	702
		75.0412	696	75.0412	661
		75.0812	676	75.0812	655
		75.1212	674	75.1212	654
		75.1612	659	75.1612	600
		75.2012	609	75.2012	632
		75.2412	587	75.2412	608
		75.2812	624	75.2812	604
		75.3212	588	75.3212	563
		75.3612	548	75.3612	598
		75.4012	566	75.4012	617
		75.4412	530	75.4412	551
		75.4812	535	75.4812	565
		75.5212	545	75.5212	510
		75.5612	547	75.5612	560
		75.6012	504	75.6012	504
		75.6412	496	75.6412	532
		75.6812	467	75.6812	536
		75.7212	500	75.7212	488
		75.7612	470	75.7612	519
		75.8012	456	75.8012	494
		75.8412	486	75.8412	516
		75.8812	456	75.8812	523
		75.9212	469	75.9212	451
		75.9612	464	75.9612	471
		76.0012	451	76.0012	473
		76.0412	408	76.0412	513
		76.0812	426	76.0812	542
		76.1212	449	76.1212	443
		76.1612	473	76.1612	470
		76.2012	471	76.2012	489
		76.2412	462	76.2412	520
		76.2812	451	76.2812	450
		76.3212	449	76.3212	462
		76.3612	450	76.3612	493
		76.4012	454	76.4012	449
		76.4412	442	76.4412	435
		76.4812	469	76.4812	449
		76.5212	460	76.5212	486
		76.5612	440	76.5612	450
		76.6012	470	76.6012	468
		76.6412	400	76.6412	429
		76.6812	429	76.6812	412
		76.7212	412	76.7212	475
		76.7612	435	76.7612	458
		76.8012	438	76.8012	471
		76.8412	435	76.8412	466
		76.8812	417	76.8812	447
		76.9212	453	76.9212	409
		76.9612	416	76.9612	458
		77.0012	423	77.0012	447
		77.0412	444	77.0412	453
		77.0812	455	77.0812	468
		77.1212	437	77.1212	493
		77.1612	453	77.1612	422
		77.2012	396	77.2012	491
		77.2412	401	77.2412	452
		77.2812	438	77.2812	486
		77.3212	412	77.3212	456
		77.3612	426	77.3612	481
		77.4012	452	77.4012	454
		77.4412	432	77.4412	492
		77.4812	446	77.4812	435
		77.5212	451	77.5212	483
		77.5612	416	77.5612	429
		77.6012	398	77.6012	477
		77.6412	421	77.6412	463
		77.6812	459	77.6812	468
		77.7212	434	77.7212	443
		77.7612	434	77.7612	462
		77.8012	440	77.8012	467
		77.8412	423	77.8412	475
		77.8812	469	77.8812	445
		77.9212	454	77.9212	487
		77.9612	502	77.9612	509
		78.0012	481	78.0012	540
		78.0412	540	78.0412	518
		78.0812	518	78.0812	551
		78.1212	514	78.1212	580
		78.1612	519	78.1612	566
		78.2012	566	78.2012	609
		78.2412	555	78.2412	567
		78.2812	533	78.2812	572
		78.3212	547	78.3212	561
		78.3612	552	78.3612	480
		78.4012	502	78.4012	512
		78.4412	538	78.4412	511
		78.4812	505	78.4812	504
		78.5212	474	78.5212	509
		78.5612	444	78.5612	461
		78.6012	426	78.6012	469
		78.6412	445	78.6412	421
		78.6812	434	78.6812	520
		78.7212	413	78.7212	458
		78.7612	418	78.7612	440
		78.8012	418	78.8012	449
		78.8412	398	78.8412	466
		78.8812	409	78.8812	441
		78.9212	396	78.9212	445
		78.9612	414	78.9612	414
		79.0012	458	79.0012	419
		79.0412	397	79.0412	437
		79.0812	394	79.0812	394
		79.1212	423	79.1212	397
		79.1612	426	79.1612	432
		79.2012	391	79.2012	420
		79.2412	415	79.2412	412
		79.2812	393	79.2812	413
		79.3212	393	79.3212	399
		79.3612	453	79.3612	445
		79.4012	386	79.4012	425
		79.4413	404	79.4413	429
		79.4813	410	79.4813	436
		79.5213	375	79.5213	448
		79.5613	444	79.5613	364
		79.6013	388	79.6013	435
		79.6413	405	79.6413	400
		79.6813	418	79.6813	427
		79.7213	392	79.7213	438
		79.7613	401	79.7613	427
		79.8013	386	79.8013	407
		79.8413	371	79.8413	416
		79.8813	394	79.8813	422
		79.9213	418	79.9213	447
		79.9613	373	79.9613	422

## Sheet: Fig 2b
FeMg-8h		FeMg-30h		FeMg-60h				PDF#17-0333		PDF#19-0629
2 theta (degree)	Intensity (a.u.)	2 theta (degree)	Intensity (a.u.)	2 theta (degree)	Intensity (a.u.)			2 theta (degree)	Intensity (a.u.)	2 theta (degree)	Intensity (a.u.)
30.0002	790	30.0002	744	30.0002	615			46.413	8	35.093	30
30.0402	804	30.0402	733	30.0402	633			46.74	30	41.375	100
30.0802	795	30.0802	808	30.0802	579			49.862	40	43.304	8
30.1202	805	30.1202	755	30.1202	569			52.595	100	50.439	20
30.1602	772	30.1602	764	30.1602	617			53.451	16	62.891	10
30.2002	781	30.2002	765	30.2002	660			56.331	6	67.227	30
30.2402	798	30.2402	742	30.2402	637			58.875	10	74.105	40
30.2802	791	30.2802	781	30.2802	584			59.341	20	78.141	2
30.3202	797	30.3202	768	30.3202	613			62.671	16
30.3602	808	30.3602	769	30.3602	573			78.285	4
30.4002	808	30.4002	839	30.4002	598
30.4402	816	30.4402	786	30.4402	654
30.4802	839	30.4802	769	30.4802	626
30.5202	757	30.5202	806	30.5202	631
30.5602	757	30.5602	816	30.5602	596
30.6002	775	30.6002	729	30.6002	592
30.6402	837	30.6402	748	30.6402	578
30.6802	781	30.6802	740	30.6802	596
30.7202	804	30.7202	699	30.7202	604
30.7602	812	30.7602	745	30.7602	636
30.8002	789	30.8002	781	30.8002	581
30.8402	721	30.8402	710	30.8402	602
30.8802	823	30.8802	769	30.8802	593
30.9202	811	30.9202	744	30.9202	625
30.9602	787	30.9602	762	30.9602	634
31.0002	783	31.0002	757	31.0002	625
31.0402	735	31.0402	732	31.0402	596
31.0802	800	31.0802	732	31.0802	574
31.1202	771	31.1202	782	31.1202	619
31.1602	800	31.1602	764	31.1602	633
31.2002	751	31.2002	757	31.2002	611
31.2402	772	31.2402	743	31.2402	576
31.2802	801	31.2802	793	31.2802	581
31.3202	790	31.3202	796	31.3202	588
31.3602	774	31.3602	724	31.3602	598
31.4002	766	31.4002	760	31.4002	551
31.4402	749	31.4402	708	31.4402	617
31.4802	788	31.4802	734	31.4802	613
31.5202	777	31.5202	694	31.5202	556
31.5602	721	31.5602	738	31.5602	587
31.6002	725	31.6002	742	31.6002	593
31.6402	778	31.6402	731	31.6402	564
31.6802	786	31.6802	710	31.6802	591
31.7202	807	31.7202	750	31.7202	594
31.7602	733	31.7602	741	31.7602	615
31.8002	784	31.8002	717	31.8002	601
31.8402	756	31.8402	733	31.8402	553
31.8802	723	31.8802	737	31.8802	592
31.9203	748	31.9203	735	31.9203	596
31.9603	710	31.9603	748	31.9603	553
32.0003	718	32.0003	729	32.0003	532
32.0403	713	32.0403	742	32.0403	599
32.0803	782	32.0803	719	32.0803	584
32.1203	768	32.1203	720	32.1203	595
32.1603	736	32.1603	727	32.1603	604
32.2003	715	32.2003	734	32.2003	591
32.2403	700	32.2403	738	32.2403	591
32.2803	703	32.2803	716	32.2803	627
32.3203	761	32.3203	697	32.3203	616
32.3603	769	32.3603	694	32.3603	600
32.4003	724	32.4003	768	32.4003	686
32.4403	735	32.4403	680	32.4403	746
32.4803	708	32.4803	652	32.4803	703
32.5203	751	32.5203	686	32.5203	690
32.5603	771	32.5603	711	32.5603	614
32.6003	729	32.6003	712	32.6003	587
32.6403	735	32.6403	684	32.6403	581
32.6803	709	32.6803	703	32.6803	550
32.7203	730	32.7203	713	32.7203	577
32.7603	722	32.7603	713	32.7603	585
32.8003	730	32.8003	661	32.8003	599
32.8403	747	32.8403	695	32.8403	592
32.8803	787	32.8803	711	32.8803	557
32.9203	767	32.9203	715	32.9203	546
32.9603	734	32.9603	746	32.9603	562
33.0003	779	33.0003	665	33.0003	546
33.0403	779	33.0403	708	33.0403	556
33.0803	769	33.0803	686	33.0803	575
33.1203	742	33.1203	694	33.1203	554
33.1603	713	33.1603	771	33.1603	572
33.2003	749	33.2003	748	33.2003	535
33.2403	750	33.2403	719	33.2403	533
33.2803	751	33.2803	699	33.2803	596
33.3203	745	33.3203	748	33.3203	588
33.3603	673	33.3603	696	33.3603	544
33.4003	692	33.4003	693	33.4003	509
33.4403	719	33.4403	730	33.4403	536
33.4803	707	33.4803	680	33.4803	565
33.5203	720	33.5203	674	33.5203	509
33.5603	698	33.5603	712	33.5603	536
33.6003	736	33.6003	680	33.6003	560
33.6403	740	33.6403	673	33.6403	568
33.6803	693	33.6803	719	33.6803	578
33.7203	671	33.7203	643	33.7203	511
33.7603	668	33.7603	679	33.7603	590
33.8003	713	33.8003	641	33.8003	542
33.8403	676	33.8403	696	33.8403	543
33.8803	718	33.8803	699	33.8803	549
33.9203	694	33.9203	687	33.9203	517
33.9603	719	33.9603	685	33.9603	519
34.0003	745	34.0003	679	34.0003	575
34.0403	693	34.0403	713	34.0403	520
34.0803	691	34.0803	647	34.0803	526
34.1203	679	34.1203	690	34.1203	536
34.1603	677	34.1603	656	34.1603	566
34.2003	661	34.2003	640	34.2003	504
34.2403	757	34.2403	720	34.2403	531
34.2803	702	34.2803	699	34.2803	543
34.3203	742	34.3203	696	34.3203	543
34.3603	720	34.3603	742	34.3603	520
34.4003	750	34.4003	732	34.4003	570
34.4403	715	34.4403	714	34.4403	549
34.4803	794	34.4803	731	34.4803	580
34.5203	797	34.5203	709	34.5203	545
34.5603	729	34.5603	736	34.5603	546
34.6003	747	34.6003	744	34.6003	591
34.6403	772	34.6403	717	34.6403	600
34.6803	792	34.6803	729	34.6803	599
34.7203	866	34.7203	799	34.7203	593
34.7603	824	34.7603	797	34.7603	595
34.8003	942	34.8003	825	34.8003	663
34.8403	991	34.8403	827	34.8403	652
34.8803	1095	34.8803	866	34.8803	662
34.9203	1179	34.9203	943	34.9203	707
34.9603	1309	34.9603	997	34.9603	802
35.0003	1535	35.0003	1065	35.0003	879
35.0403	1572	35.0403	1128	35.0403	976
35.0803	1775	35.0803	1199	35.0803	1051
35.1203	2005	35.1203	1346	35.1203	1243
35.1603	2216	35.1603	1580	35.1603	1345
35.2003	2410	35.2003	1558	35.2003	1517
35.2403	2440	35.2403	1643	35.2403	1565
35.2803	2435	35.2803	1650	35.2803	1666
35.3203	2339	35.3203	1546	35.3203	1666
35.3603	2092	35.3603	1382	35.3603	1406
35.4003	1890	35.4003	1270	35.4003	1317
35.4403	1592	35.4403	1144	35.4403	1132
35.4803	1371	35.4803	1002	35.4803	970
35.5203	1215	35.5203	896	35.5203	842
35.5603	1151	35.5603	842	35.5603	782
35.6003	1100	35.6003	804	35.6003	760
35.6403	929	35.6403	824	35.6403	657
35.6803	863	35.6803	758	35.6803	621
35.7203	871	35.7203	715	35.7203	612
35.7603	781	35.7603	722	35.7603	639
35.8003	773	35.8003	713	35.8003	562
35.8403	742	35.8403	720	35.8403	601
35.8803	713	35.8803	707	35.8803	565
35.9203	752	35.9203	702	35.9203	561
35.9603	745	35.9603	692	35.9603	568
36.0003	727	36.0003	660	36.0003	537
36.0403	747	36.0403	689	36.0403	505
36.0803	684	36.0803	630	36.0803	573
36.1203	707	36.1203	687	36.1203	513
36.1603	708	36.1603	660	36.1603	538
36.2003	667	36.2003	664	36.2003	549
36.2403	740	36.2403	646	36.2403	527
36.2803	698	36.2803	665	36.2803	528
36.3203	678	36.3203	581	36.3203	539
36.3603	660	36.3603	653	36.3603	531
36.4003	697	36.4003	659	36.4003	501
36.4403	654	36.4403	655	36.4403	519
36.4803	678	36.4803	642	36.4803	512
36.5203	643	36.5203	638	36.5203	521
36.5603	677	36.5603	596	36.5603	504
36.6003	673	36.6003	646	36.6003	467
36.6403	622	36.6403	621	36.6403	514
36.6804	668	36.6804	620	36.6804	514
36.7204	622	36.7204	662	36.7204	498
36.7604	613	36.7604	573	36.7604	468
36.8004	625	36.8004	610	36.8004	479
36.8404	648	36.8404	594	36.8404	510
36.8804	587	36.8804	592	36.8804	491
36.9204	609	36.9204	661	36.9204	480
36.9604	619	36.9604	598	36.9604	495
37.0004	622	37.0004	603	37.0004	457
37.0404	623	37.0404	582	37.0404	497
37.0804	634	37.0804	621	37.0804	481
37.1204	624	37.1204	593	37.1204	512
37.1604	613	37.1604	635	37.1604	487
37.2004	612	37.2004	585	37.2004	483
37.2404	620	37.2404	576	37.2404	476
37.2804	641	37.2804	605	37.2804	466
37.3204	606	37.3204	626	37.3204	474
37.3604	583	37.3604	589	37.3604	457
37.4004	641	37.4004	612	37.4004	473
37.4404	598	37.4404	571	37.4404	504
37.4804	604	37.4804	623	37.4804	476
37.5204	595	37.5204	587	37.5204	486
37.5604	602	37.5604	593	37.5604	461
37.6004	588	37.6004	578	37.6004	461
37.6404	632	37.6404	600	37.6404	485
37.6804	629	37.6804	599	37.6804	492
37.7204	582	37.7204	631	37.7204	510
37.7604	588	37.7604	594	37.7604	510
37.8004	627	37.8004	588	37.8004	484
37.8404	591	37.8404	596	37.8404	495
37.8804	611	37.8804	615	37.8804	466
37.9204	613	37.9204	602	37.9204	455
37.9604	609	37.9604	583	37.9604	472
38.0004	592	38.0004	564	38.0004	447
38.0404	585	38.0404	622	38.0404	474
38.0804	557	38.0804	583	38.0804	449
38.1204	601	38.1204	600	38.1204	486
38.1604	587	38.1604	588	38.1604	455
38.2004	627	38.2004	552	38.2004	488
38.2404	583	38.2404	549	38.2404	425
38.2804	593	38.2804	534	38.2804	480
38.3204	573	38.3204	583	38.3204	425
38.3604	622	38.3604	590	38.3604	434
38.4004	569	38.4004	569	38.4004	452
38.4404	595	38.4404	553	38.4404	472
38.4804	563	38.4804	592	38.4804	468
38.5204	578	38.5204	574	38.5204	442
38.5604	639	38.5604	596	38.5604	478
38.6004	615	38.6004	582	38.6004	491
38.6404	583	38.6404	541	38.6404	459
38.6804	596	38.6804	598	38.6804	493
38.7204	600	38.7204	543	38.7204	486
38.7604	595	38.7604	532	38.7604	449
38.8004	630	38.8004	544	38.8004	468
38.8404	549	38.8404	583	38.8404	429
38.8804	572	38.8804	561	38.8804	451
38.9204	581	38.9204	581	38.9204	439
38.9604	559	38.9604	583	38.9604	443
39.0004	579	39.0004	530	39.0004	413
39.0404	617	39.0404	557	39.0404	474
39.0804	567	39.0804	550	39.0804	449
39.1204	583	39.1204	555	39.1204	481
39.1604	523	39.1604	566	39.1604	455
39.2004	542	39.2004	569	39.2004	453
39.2404	576	39.2404	572	39.2404	463
39.2804	581	39.2804	542	39.2804	464
39.3204	537	39.3204	559	39.3204	485
39.3604	609	39.3604	588	39.3604	428
39.4004	569	39.4004	583	39.4004	500
39.4404	551	39.4404	585	39.4404	467
39.4804	560	39.4804	566	39.4804	447
39.5204	590	39.5204	541	39.5204	486
39.5604	557	39.5604	534	39.5604	491
39.6004	550	39.6004	548	39.6004	430
39.6404	607	39.6404	539	39.6404	465
39.6804	614	39.6804	542	39.6804	450
39.7204	567	39.7204	560	39.7204	460
39.7604	591	39.7604	519	39.7604	449
39.8004	594	39.8004	585	39.8004	469
39.8404	573	39.8404	537	39.8404	427
39.8804	559	39.8804	541	39.8804	434
39.9204	562	39.9204	514	39.9204	449
39.9604	615	39.9604	521	39.9604	434
40.0004	628	40.0004	573	40.0004	419
40.0404	600	40.0404	528	40.0404	448
40.0804	551	40.0804	491	40.0804	464
40.1204	599	40.1204	556	40.1204	417
40.1604	572	40.1604	567	40.1604	446
40.2004	572	40.2004	567	40.2004	446
40.2404	614	40.2404	528	40.2404	479
40.2804	611	40.2804	547	40.2804	446
40.3204	568	40.3204	544	40.3204	451
40.3604	639	40.3604	537	40.3604	493
40.4004	613	40.4004	540	40.4004	501
40.4404	658	40.4404	553	40.4404	469
40.4804	646	40.4804	600	40.4804	486
40.5204	690	40.5204	560	40.5204	479
40.5604	676	40.5604	552	40.5604	460
40.6004	714	40.6004	606	40.6004	525
40.6404	701	40.6404	587	40.6404	503
40.6804	749	40.6804	630	40.6804	509
40.7204	776	40.7204	588	40.7204	565
40.7604	757	40.7604	629	40.7604	539
40.8004	789	40.8004	623	40.8004	582
40.8404	782	40.8404	647	40.8404	545
40.8804	876	40.8804	616	40.8804	585
40.9204	924	40.9204	733	40.9204	663
40.9604	1038	40.9604	726	40.9604	644
41.0004	1112	41.0004	759	41.0004	646
41.0404	1253	41.0404	890	41.0404	752
41.0804	1385	41.0804	958	41.0804	829
41.1204	1644	41.1204	1046	41.1204	890
41.1604	1868	41.1604	1111	41.1604	1002
41.2004	2110	41.2004	1348	41.2004	1191
41.2404	2672	41.2404	1436	41.2404	1280
41.2804	3191	41.2804	1789	41.2804	1628
41.3204	3879	41.3204	1993	41.3204	1990
41.3604	4577	41.3604	2370	41.3604	2353
41.4005	5464	41.4005	2791	41.4005	2924
41.4405	6137	41.4405	3318	41.4405	3420
41.4805	6763	41.4805	3834	41.4805	4185
41.5205	7418	41.5205	4188	41.5205	4696
41.5605	7283	41.5605	4351	41.5605	5056
41.6005	7184	41.6005	4260	41.6005	5117
41.6405	6511	41.6405	3878	41.6405	4641
41.6805	5604	41.6805	3347	41.6805	4171
41.7205	4690	41.7205	2699	41.7205	3428
41.7605	3842	41.7605	2270	41.7605	2731
41.8005	3060	41.8005	1944	41.8005	2210
41.8405	2482	41.8405	1500	41.8405	1858
41.8805	2128	41.8805	1363	41.8805	1485
41.9205	1865	41.9205	1162	41.9205	1262
41.9605	1604	41.9605	1052	41.9605	1149
42.0005	1375	42.0005	924	42.0005	904
42.0405	1175	42.0405	879	42.0405	831
42.0805	1143	42.0805	792	42.0805	820
42.1205	989	42.1205	724	42.1205	738
42.1605	911	42.1605	726	42.1605	665
42.2005	866	42.2005	663	42.2005	642
42.2405	847	42.2405	590	42.2405	610
42.2805	815	42.2805	612	42.2805	549
42.3205	752	42.3205	537	42.3205	534
42.3605	750	42.3605	575	42.3605	571
42.4005	714	42.4005	581	42.4005	539
42.4405	659	42.4405	557	42.4405	455
42.4805	698	42.4805	545	42.4805	516
42.5205	640	42.5205	560	42.5205	509
42.5605	616	42.5605	527	42.5605	476
42.6005	645	42.6005	515	42.6005	450
42.6405	593	42.6405	525	42.6405	496
42.6805	628	42.6805	531	42.6805	486
42.7205	627	42.7205	446	42.7205	440
42.7605	549	42.7605	512	42.7605	478
42.8005	548	42.8005	500	42.8005	478
42.8405	576	42.8405	516	42.8405	415
42.8805	582	42.8805	471	42.8805	422
42.9205	550	42.9205	503	42.9205	411
42.9605	622	42.9605	499	42.9605	446
43.0005	570	43.0005	518	43.0005	423
43.0405	563	43.0405	465	43.0405	462
43.0805	544	43.0805	525	43.0805	464
43.1205	597	43.1205	499	43.1205	429
43.1605	579	43.1605	527	43.1605	426
43.2005	665	43.2005	522	43.2005	501
43.2405	666	43.2405	538	43.2405	421
43.2805	726	43.2805	549	43.2805	523
43.3205	786	43.3205	571	43.3205	477
43.3605	798	43.3605	581	43.3605	524
43.4005	841	43.4005	659	43.4005	555
43.4405	862	43.4405	677	43.4405	582
43.4805	849	43.4805	638	43.4805	602
43.5205	887	43.5205	714	43.5205	623
43.5605	877	43.5605	665	43.5605	634
43.6005	935	43.6005	682	43.6005	612
43.6405	884	43.6405	732	43.6405	630
43.6805	919	43.6805	681	43.6805	624
43.7205	884	43.7205	635	43.7205	607
43.7605	848	43.7605	682	43.7605	610
43.8005	851	43.8005	666	43.8005	608
43.8405	841	43.8405	666	43.8405	558
43.8805	756	43.8805	580	43.8805	583
43.9205	731	43.9205	566	43.9205	502
43.9605	706	43.9605	516	43.9605	477
44.0005	645	44.0005	546	44.0005	466
44.0405	578	44.0405	479	44.0405	433
44.0805	537	44.0805	487	44.0805	426
44.1205	548	44.1205	460	44.1205	392
44.1605	495	44.1605	462	44.1605	394
44.2005	499	44.2005	454	44.2005	384
44.2405	479	44.2405	438	44.2405	363
44.2805	470	44.2805	471	44.2805	399
44.3205	457	44.3205	361	44.3205	366
44.3605	459	44.3605	393	44.3605	315
44.4005	439	44.4005	464	44.4005	375
44.4405	450	44.4405	430	44.4405	359
44.4805	440	44.4805	404	44.4805	347
44.5205	478	44.5205	423	44.5205	374
44.5605	416	44.5605	413	44.5605	357
44.6005	432	44.6005	360	44.6005	390
44.6405	434	44.6405	423	44.6405	341
44.6805	414	44.6805	393	44.6805	374
44.7205	439	44.7205	414	44.7205	377
44.7605	423	44.7605	407	44.7605	336
44.8005	444	44.8005	425	44.8005	369
44.8405	418	44.8405	400	44.8405	329
44.8805	407	44.8805	434	44.8805	364
44.9205	411	44.9205	376	44.9205	365
44.9605	416	44.9605	381	44.9605	336
45.0005	415	45.0005	375	45.0005	355
45.0405	448	45.0405	400	45.0405	302
45.0805	420	45.0805	396	45.0805	292
45.1205	427	45.1205	383	45.1205	336
45.1605	434	45.1605	412	45.1605	356
45.2005	463	45.2005	384	45.2005	319
45.2405	427	45.2405	402	45.2405	322
45.2805	430	45.2805	387	45.2805	333
45.3205	440	45.3205	432	45.3205	356
45.3605	403	45.3605	417	45.3605	322
45.4005	451	45.4005	379	45.4005	342
45.4405	435	45.4405	404	45.4405	322
45.4805	416	45.4805	397	45.4805	367
45.5205	425	45.5205	402	45.5205	344
45.5605	392	45.5605	390	45.5605	365
45.6005	408	45.6005	379	45.6005	323
45.6405	434	45.6405	393	45.6405	340
45.6805	422	45.6805	388	45.6805	353
45.7205	430	45.7205	377	45.7205	327
45.7605	439	45.7605	403	45.7605	307
45.8005	424	45.8005	381	45.8005	331
45.8405	430	45.8405	409	45.8405	329
45.8805	479	45.8805	380	45.8805	340
45.9205	453	45.9205	402	45.9205	299
45.9605	442	45.9605	408	45.9605	346
46.0005	435	46.0005	441	46.0005	310
46.0405	480	46.0405	403	46.0405	348
46.0805	460	46.0805	427	46.0805	341
46.1205	485	46.1205	451	46.1205	369
46.1606	491	46.1606	438	46.1606	389
46.2006	508	46.2006	454	46.2006	370
46.2406	465	46.2406	378	46.2406	376
46.2806	523	46.2806	458	46.2806	393
46.3206	504	46.3206	427	46.3206	381
46.3606	481	46.3606	477	46.3606	402
46.4006	443	46.4006	420	46.4006	342
46.4406	433	46.4406	462	46.4406	379
46.4806	493	46.4806	442	46.4806	343
46.5206	457	46.5206	400	46.5206	370
46.5606	463	46.5606	415	46.5606	335
46.6006	437	46.6006	426	46.6006	359
46.6406	430	46.6406	360	46.6406	333
46.6806	436	46.6806	371	46.6806	310
46.7206	433	46.7206	383	46.7206	336
46.7606	454	46.7606	403	46.7606	338
46.8006	453	46.8006	393	46.8006	314
46.8406	451	46.8406	400	46.8406	341
46.8806	433	46.8806	405	46.8806	377
46.9206	455	46.9206	415	46.9206	373
46.9606	496	46.9606	394	46.9606	358
47.0006	469	47.0006	428	47.0006	369
47.0406	446	47.0406	405	47.0406	313
47.0806	456	47.0806	431	47.0806	367
47.1206	407	47.1206	391	47.1206	373
47.1606	459	47.1606	423	47.1606	336
47.2006	454	47.2006	446	47.2006	342
47.2406	462	47.2406	432	47.2406	407
47.2806	410	47.2806	354	47.2806	380
47.3206	419	47.3206	380	47.3206	348
47.3606	433	47.3606	436	47.3606	331
47.4006	449	47.4006	390	47.4006	318
47.4406	451	47.4406	473	47.4406	352
47.4806	454	47.4806	395	47.4806	345
47.5206	500	47.5206	407	47.5206	336
47.5606	461	47.5606	419	47.5606	356
47.6006	463	47.6006	481	47.6006	369
47.6406	463	47.6406	407	47.6406	370
47.6806	491	47.6806	445	47.6806	373
47.7206	507	47.7206	469	47.7206	395
47.7606	526	47.7606	457	47.7606	381
47.8006	558	47.8006	461	47.8006	345
47.8406	540	47.8406	504	47.8406	374
47.8806	615	47.8806	512	47.8806	428
47.9206	670	47.9206	516	47.9206	394
47.9606	612	47.9606	517	47.9606	414
48.0006	653	48.0006	548	48.0006	456
48.0406	642	48.0406	539	48.0406	406
48.0806	704	48.0806	548	48.0806	450
48.1206	707	48.1206	593	48.1206	466
48.1606	738	48.1606	603	48.1606	417
48.2006	745	48.2006	629	48.2006	452
48.2406	733	48.2406	589	48.2406	434
48.2806	821	48.2806	607	48.2806	468
48.3206	891	48.3206	698	48.3206	515
48.3606	917	48.3606	673	48.3606	533
48.4006	968	48.4006	689	48.4006	597
48.4406	920	48.4406	705	48.4406	626
48.4806	912	48.4806	714	48.4806	613
48.5206	924	48.5206	686	48.5206	655
48.5606	853	48.5606	724	48.5606	644
48.6006	832	48.6006	668	48.6006	647
48.6406	808	48.6406	677	48.6406	585
48.6806	743	48.6806	628	48.6806	575
48.7206	704	48.7206	594	48.7206	589
48.7606	706	48.7606	550	48.7606	528
48.8006	663	48.8006	554	48.8006	453
48.8406	581	48.8406	534	48.8406	460
48.8806	553	48.8806	506	48.8806	419
48.9206	582	48.9206	529	48.9206	429
48.9606	582	48.9606	513	48.9606	439
49.0006	538	49.0006	483	49.0006	399
49.0406	573	49.0406	477	49.0406	400
49.0806	511	49.0806	439	49.0806	401
49.1206	497	49.1206	494	49.1206	407
49.1606	522	49.1606	443	49.1606	377
49.2006	527	49.2006	447	49.2006	415
49.2406	539	49.2406	459	49.2406	416
49.2806	564	49.2806	471	49.2806	406
49.3206	579	49.3206	479	49.3206	376
49.3606	497	49.3606	469	49.3606	420
49.4006	541	49.4006	449	49.4006	415
49.4406	549	49.4406	495	49.4406	397
49.4806	570	49.4806	479	49.4806	386
49.5206	566	49.5206	510	49.5206	403
49.5606	574	49.5606	505	49.5606	410
49.6006	613	49.6006	551	49.6006	439
49.6406	629	49.6406	507	49.6406	398
49.6806	647	49.6806	556	49.6806	448
49.7206	657	49.7206	599	49.7206	463
49.7606	694	49.7606	645	49.7606	455
49.8006	799	49.8006	648	49.8006	509
49.8406	842	49.8406	663	49.8406	536
49.8806	875	49.8806	717	49.8806	532
49.9206	1046	49.9206	768	49.9206	591
49.9606	1162	49.9606	836	49.9606	678
50.0006	1290	50.0006	971	50.0006	681
50.0406	1470	50.0406	1043	50.0406	794
50.0806	1718	50.0806	1174	50.0806	959
50.1206	2013	50.1206	1348	50.1206	1085
50.1606	2334	50.1606	1543	50.1606	1231
50.2006	2560	50.2006	1717	50.2006	1331
50.2406	2954	50.2406	1914	50.2406	1570
50.2806	3388	50.2806	2019	50.2806	1901
50.3206	3701	50.3206	2285	50.3206	2070
50.3606	3927	50.3606	2370	50.3606	2296
50.4006	4009	50.4006	2380	50.4006	2423
50.4406	4074	50.4406	2419	50.4406	2488
50.4806	4040	50.4806	2423	50.4806	2401
50.5206	4048	50.5206	2396	50.5206	2546
50.5606	3812	50.5606	2357	50.5606	2369
50.6006	3721	50.6006	2246	50.6006	2462
50.6406	3490	50.6406	2208	50.6406	2404
50.6806	3096	50.6806	2120	50.6806	2246
50.7206	2732	50.7206	1890	50.7206	1973
50.7606	2496	50.7606	1652	50.7606	1712
50.8006	2176	50.8006	1507	50.8006	1502
50.8406	1826	50.8406	1339	50.8406	1329
50.8806	1664	50.8806	1125	50.8806	1163
50.9207	1450	50.9207	1069	50.9207	994
50.9607	1352	50.9607	943	50.9607	866
51.0007	1305	51.0007	959	51.0007	843
51.0407	1256	51.0407	916	51.0407	830
51.0807	1231	51.0807	865	51.0807	734
51.1207	1113	51.1207	785	51.1207	710
51.1607	1080	51.1607	825	51.1607	703
51.2007	1030	51.2007	746	51.2007	639
51.2407	907	51.2407	741	51.2407	618
51.2807	841	51.2807	742	51.2807	618
51.3207	820	51.3207	659	51.3207	554
51.3607	751	51.3607	623	51.3607	565
51.4007	731	51.4007	637	51.4007	505
51.4407	760	51.4407	604	51.4407	493
51.4807	764	51.4807	572	51.4807	506
51.5207	714	51.5207	531	51.5207	476
51.5607	682	51.5607	568	51.5607	500
51.6007	740	51.6007	593	51.6007	493
51.6407	696	51.6407	569	51.6407	439
51.6807	721	51.6807	630	51.6807	479
51.7207	725	51.7207	614	51.7207	501
51.7607	763	51.7607	656	51.7607	488
51.8007	845	51.8007	673	51.8007	509
51.8407	774	51.8407	677	51.8407	510
51.8807	820	51.8807	687	51.8807	543
51.9207	870	51.9207	640	51.9207	495
51.9607	849	51.9607	707	51.9607	552
52.0007	829	52.0007	602	52.0007	549
52.0407	863	52.0407	665	52.0407	538
52.0807	767	52.0807	632	52.0807	501
52.1207	800	52.1207	639	52.1207	530
52.1607	747	52.1607	626	52.1607	478
52.2007	766	52.2007	567	52.2007	493
52.2407	720	52.2407	570	52.2407	499
52.2807	727	52.2807	596	52.2807	440
52.3207	694	52.3207	534	52.3207	436
52.3607	694	52.3607	556	52.3607	442
52.4007	651	52.4007	528	52.4007	454
52.4407	678	52.4407	603	52.4407	430
52.4807	705	52.4807	533	52.4807	405
52.5207	692	52.5207	558	52.5207	501
52.5607	738	52.5607	567	52.5607	489
52.6007	731	52.6007	588	52.6007	419
52.6407	777	52.6407	582	52.6407	472
52.6807	734	52.6807	597	52.6807	485
52.7207	788	52.7207	587	52.7207	517
52.7607	794	52.7607	604	52.7607	496
52.8007	792	52.8007	597	52.8007	497
52.8407	750	52.8407	594	52.8407	515
52.8807	759	52.8807	528	52.8807	476
52.9207	715	52.9207	551	52.9207	472
52.9607	683	52.9607	516	52.9607	481
53.0007	644	53.0007	562	53.0007	459
53.0407	655	53.0407	528	53.0407	444
53.0807	617	53.0807	474	53.0807	433
53.1207	550	53.1207	462	53.1207	378
53.1607	532	53.1607	476	53.1607	428
53.2007	511	53.2007	445	53.2007	409
53.2407	535	53.2407	417	53.2407	373
53.2807	551	53.2807	446	53.2807	410
53.3207	509	53.3207	422	53.3207	413
53.3607	526	53.3607	427	53.3607	393
53.4007	500	53.4007	426	53.4007	344
53.4407	582	53.4407	464	53.4407	365
53.4807	540	53.4807	444	53.4807	401
53.5207	584	53.5207	455	53.5207	404
53.5607	530	53.5607	478	53.5607	407
53.6007	573	53.6007	444	53.6007	384
53.6407	548	53.6407	439	53.6407	389
53.6807	515	53.6807	451	53.6807	319
53.7207	506	53.7207	440	53.7207	378
53.7607	570	53.7607	419	53.7607	368
53.8007	535	53.8007	443	53.8007	365
53.8407	516	53.8407	461	53.8407	351
53.8807	494	53.8807	432	53.8807	357
53.9207	491	53.9207	489	53.9207	352
53.9607	445	53.9607	396	53.9607	347
54.0007	501	54.0007	441	54.0007	352
54.0407	459	54.0407	402	54.0407	376
54.0807	450	54.0807	377	54.0807	348
54.1207	449	54.1207	400	54.1207	341
54.1607	433	54.1607	406	54.1607	351
54.2007	399	54.2007	395	54.2007	302
54.2407	426	54.2407	379	54.2407	322
54.2807	428	54.2807	420	54.2807	317
54.3207	411	54.3207	398	54.3207	338
54.3607	422	54.3607	435	54.3607	337
54.4007	455	54.4007	375	54.4007	353
54.4407	432	54.4407	392	54.4407	312
54.4807	395	54.4807	368	54.4807	326
54.5207	394	54.5207	403	54.5207	313
54.5607	441	54.5607	388	54.5607	330
54.6007	412	54.6007	365	54.6007	295
54.6407	406	54.6407	387	54.6407	342
54.6807	418	54.6807	404	54.6807	336
54.7207	423	54.7207	409	54.7207	307
54.7607	422	54.7607	386	54.7607	278
54.8007	390	54.8007	363	54.8007	323
54.8407	432	54.8407	379	54.8407	323
54.8807	427	54.8807	387	54.8807	326
54.9207	415	54.9207	398	54.9207	321
54.9607	404	54.9607	378	54.9607	341
55.0007	425	55.0007	369	55.0007	311
55.0407	437	55.0407	408	55.0407	341
55.0807	466	55.0807	394	55.0807	334
55.1207	416	55.1207	390	55.1207	346
55.1607	451	55.1607	372	55.1607	352
55.2007	417	55.2007	382	55.2007	307
55.2407	438	55.2407	413	55.2407	364
55.2807	436	55.2807	401	55.2807	324
55.3207	459	55.3207	373	55.3207	331
55.3607	492	55.3607	416	55.3607	312
55.4007	444	55.4007	429	55.4007	348
55.4407	477	55.4407	423	55.4407	365
55.4807	479	55.4807	434	55.4807	343
55.5207	468	55.5207	422	55.5207	388
55.5607	500	55.5607	429	55.5607	361
55.6007	507	55.6007	433	55.6007	334
55.6407	546	55.6407	431	55.6407	370
55.6808	450	55.6808	422	55.6808	361
55.7208	486	55.7208	452	55.7208	316
55.7608	452	55.7608	400	55.7608	367
55.8008	461	55.8008	413	55.8008	352
55.8408	446	55.8408	384	55.8408	300
55.8808	418	55.8808	372	55.8808	316
55.9208	428	55.9208	353	55.9208	335
55.9608	402	55.9608	375	55.9608	314
56.0008	417	56.0008	395	56.0008	321
56.0408	440	56.0408	377	56.0408	316
56.0808	434	56.0808	361	56.0808	317
56.1208	416	56.1208	367	56.1208	343
56.1608	396	56.1608	374	56.1608	320
56.2008	364	56.2008	365	56.2008	316
56.2408	414	56.2408	339	56.2408	317
56.2808	444	56.2808	372	56.2808	291
56.3208	422	56.3208	366	56.3208	325
56.3608	407	56.3608	368	56.3608	300
56.4008	402	56.4008	394	56.4008	299
56.4408	391	56.4408	362	56.4408	317
56.4808	411	56.4808	345	56.4808	308
56.5208	375	56.5208	391	56.5208	340
56.5608	385	56.5608	365	56.5608	283
56.6008	395	56.6008	336	56.6008	295
56.6408	389	56.6408	365	56.6408	338
56.6808	402	56.6808	379	56.6808	347
56.7208	342	56.7208	389	56.7208	305
56.7608	364	56.7608	363	56.7608	303
56.8008	379	56.8008	330	56.8008	314
56.8408	372	56.8408	355	56.8408	328
56.8808	367	56.8808	318	56.8808	298
56.9208	395	56.9208	358	56.9208	306
56.9608	372	56.9608	356	56.9608	289
57.0008	406	57.0008	350	57.0008	296
57.0408	360	57.0408	363	57.0408	264
57.0808	395	57.0808	321	57.0808	272
57.1208	385	57.1208	344	57.1208	315
57.1608	396	57.1608	372	57.1608	250
57.2008	382	57.2008	384	57.2008	302
57.2408	383	57.2408	337	57.2408	299
57.2808	325	57.2808	314	57.2808	309
57.3208	347	57.3208	371	57.3208	297
57.3608	347	57.3608	333	57.3608	277
57.4008	359	57.4008	358	57.4008	295
57.4408	391	57.4408	348	57.4408	317
57.4808	376	57.4808	342	57.4808	280
57.5208	372	57.5208	312	57.5208	283
57.5608	379	57.5608	353	57.5608	263
57.6008	378	57.6008	340	57.6008	287
57.6408	387	57.6408	345	57.6408	297
57.6808	369	57.6808	354	57.6808	263
57.7208	390	57.7208	339	57.7208	287
57.7608	336	57.7608	326	57.7608	319
57.8008	377	57.8008	337	57.8008	300
57.8408	370	57.8408	333	57.8408	294
57.8808	365	57.8808	331	57.8808	330
57.9208	352	57.9208	350	57.9208	314
57.9608	378	57.9608	337	57.9608	303
58.0008	393	58.0008	328	58.0008	297
58.0408	381	58.0408	336	58.0408	318
58.0808	364	58.0808	351	58.0808	293
58.1208	354	58.1208	347	58.1208	293
58.1608	377	58.1608	330	58.1608	332
58.2008	388	58.2008	323	58.2008	310
58.2408	419	58.2408	355	58.2408	299
58.2808	359	58.2808	362	58.2808	268
58.3208	380	58.3208	354	58.3208	333
58.3608	368	58.3608	360	58.3608	282
58.4008	363	58.4008	377	58.4008	308
58.4408	380	58.4408	385	58.4408	308
58.4808	409	58.4808	349	58.4808	308
58.5208	404	58.5208	340	58.5208	283
58.5608	417	58.5608	345	58.5608	293
58.6008	406	58.6008	360	58.6008	301
58.6408	428	58.6408	400	58.6408	339
58.6808	403	58.6808	339	58.6808	309
58.7208	445	58.7208	401	58.7208	292
58.7608	446	58.7608	410	58.7608	311
58.8008	465	58.8008	414	58.8008	312
58.8408	435	58.8408	360	58.8408	320
58.8808	454	58.8808	369	58.8808	346
58.9208	475	58.9208	398	58.9208	315
58.9608	476	58.9608	359	58.9608	327
59.0008	491	59.0008	409	59.0008	324
59.0408	484	59.0408	405	59.0408	346
59.0808	495	59.0808	442	59.0808	300
59.1208	496	59.1208	402	59.1208	342
59.1608	473	59.1608	408	59.1608	355
59.2008	451	59.2008	431	59.2008	323
59.2408	439	59.2408	429	59.2408	322
59.2808	450	59.2808	394	59.2808	362
59.3208	467	59.3208	392	59.3208	332
59.3608	477	59.3608	406	59.3608	339
59.4008	452	59.4008	370	59.4008	326
59.4408	482	59.4408	372	59.4408	299
59.4808	456	59.4808	390	59.4808	330
59.5208	429	59.5208	395	59.5208	318
59.5608	442	59.5608	365	59.5608	321
59.6008	437	59.6008	360	59.6008	336
59.6408	421	59.6408	376	59.6408	349
59.6808	390	59.6808	376	59.6808	296
59.7208	451	59.7208	355	59.7208	316
59.7608	395	59.7608	390	59.7608	321
59.8008	370	59.8008	385	59.8008	268
59.8408	385	59.8408	377	59.8408	290
59.8808	375	59.8808	310	59.8808	299
59.9208	363	59.9208	316	59.9208	316
59.9608	359	59.9608	324	59.9608	296
60.0008	372	60.0008	327	60.0008	307
60.0408	418	60.0408	358	60.0408	296
60.0808	393	60.0808	323	60.0808	304
60.1208	379	60.1208	351	60.1208	305
60.1608	374	60.1608	362	60.1608	303
60.2008	347	60.2008	358	60.2008	263
60.2408	370	60.2408	317	60.2408	289
60.2808	370	60.2808	365	60.2808	273
60.3208	364	60.3208	351	60.3208	297
60.3608	390	60.3608	345	60.3608	338
60.4008	375	60.4008	335	60.4008	293
60.4409	389	60.4409	354	60.4409	287
60.4809	366	60.4809	375	60.4809	306
60.5209	392	60.5209	352	60.5209	326
60.5609	371	60.5609	346	60.5609	287
60.6009	354	60.6009	357	60.6009	272
60.6409	364	60.6409	347	60.6409	290
60.6809	428	60.6809	360	60.6809	300
60.7209	385	60.7209	358	60.7209	325
60.7609	411	60.7609	395	60.7609	303
60.8009	409	60.8009	342	60.8009	311
60.8409	374	60.8409	357	60.8409	284
60.8809	430	60.8809	369	60.8809	290
60.9209	403	60.9209	377	60.9209	321
60.9609	413	60.9609	355	60.9609	284
61.0009	422	61.0009	360	61.0009	333
61.0409	353	61.0409	352	61.0409	286
61.0809	402	61.0809	365	61.0809	296
61.1209	378	61.1209	355	61.1209	305
61.1609	398	61.1609	361	61.1609	278
61.2009	400	61.2009	369	61.2009	317
61.2409	365	61.2409	332	61.2409	309
61.2809	389	61.2809	372	61.2809	290
61.3209	375	61.3209	378	61.3209	305
61.3609	350	61.3609	366	61.3609	323
61.4009	395	61.4009	333	61.4009	305
61.4409	378	61.4409	373	61.4409	308
61.4809	380	61.4809	356	61.4809	339
61.5209	354	61.5209	367	61.5209	285
61.5609	375	61.5609	323	61.5609	267
61.6009	361	61.6009	330	61.6009	312
61.6409	396	61.6409	372	61.6409	277
61.6809	425	61.6809	351	61.6809	312
61.7209	383	61.7209	349	61.7209	293
61.7609	382	61.7609	375	61.7609	286
61.8009	397	61.8009	316	61.8009	271
61.8409	375	61.8409	317	61.8409	290
61.8809	394	61.8809	389	61.8809	297
61.9209	424	61.9209	341	61.9209	305
61.9609	359	61.9609	392	61.9609	311
62.0009	426	62.0009	368	62.0009	286
62.0409	399	62.0409	340	62.0409	316
62.0809	408	62.0809	340	62.0809	283
62.1209	418	62.1209	344	62.1209	333
62.1609	437	62.1609	373	62.1609	311
62.2009	423	62.2009	353	62.2009	314
62.2409	436	62.2409	374	62.2409	286
62.2809	414	62.2809	362	62.2809	296
62.3209	440	62.3209	379	62.3209	339
62.3609	454	62.3609	387	62.3609	308
62.4009	475	62.4009	406	62.4009	350
62.4409	440	62.4409	350	62.4409	346
62.4809	429	62.4809	403	62.4809	330
62.5209	485	62.5209	402	62.5209	339
62.5609	524	62.5609	382	62.5609	397
62.6009	531	62.6009	442	62.6009	356
62.6409	574	62.6409	415	62.6409	394
62.6809	607	62.6809	427	62.6809	392
62.7209	658	62.7209	434	62.7209	449
62.7609	677	62.7609	458	62.7609	454
62.8009	687	62.8009	504	62.8009	483
62.8409	775	62.8409	495	62.8409	521
62.8809	846	62.8809	574	62.8809	600
62.9209	1013	62.9209	600	62.9209	632
62.9609	1021	62.9609	626	62.9609	660
63.0009	1043	63.0009	701	63.0009	732
63.0409	1179	63.0409	716	63.0409	770
63.0809	1187	63.0809	748	63.0809	859
63.1209	1187	63.1209	760	63.1209	858
63.1609	1188	63.1609	712	63.1609	832
63.2009	1091	63.2009	669	63.2009	755
63.2409	995	63.2409	644	63.2409	732
63.2809	894	63.2809	651	63.2809	678
63.3209	810	63.3209	558	63.3209	628
63.3609	715	63.3609	552	63.3609	527
63.4009	685	63.4009	512	63.4009	503
63.4409	646	63.4409	415	63.4409	450
63.4809	596	63.4809	423	63.4809	444
63.5209	568	63.5209	414	63.5209	394
63.5609	503	63.5609	414	63.5609	364
63.6009	512	63.6009	417	63.6009	360
63.6409	471	63.6409	405	63.6409	335
63.6809	476	63.6809	364	63.6809	329
63.7209	500	63.7209	362	63.7209	347
63.7609	474	63.7609	367	63.7609	303
63.8009	431	63.8009	371	63.8009	338
63.8409	458	63.8409	399	63.8409	340
63.8809	433	63.8809	385	63.8809	323
63.9209	425	63.9209	356	63.9209	292
63.9609	430	63.9609	354	63.9609	328
64.0009	415	64.0009	326	64.0009	338
64.0409	454	64.0409	382	64.0409	331
64.0809	421	64.0809	376	64.0809	320
64.1209	416	64.1209	342	64.1209	330
64.1609	421	64.1609	353	64.1609	285
64.2009	422	64.2009	386	64.2009	319
64.2409	418	64.2409	338	64.2409	307
64.2809	411	64.2809	360	64.2809	318
64.3209	411	64.3209	337	64.3209	347
64.3609	407	64.3609	390	64.3609	309
64.4009	360	64.4009	344	64.4009	296
64.4409	387	64.4409	360	64.4409	317
64.4809	424	64.4809	322	64.4809	283
64.5209	404	64.5209	314	64.5209	293
64.5609	400	64.5609	359	64.5609	308
64.6009	372	64.6009	330	64.6009	287
64.6409	380	64.6409	345	64.6409	290
64.6809	408	64.6809	336	64.6809	269
64.7209	380	64.7209	365	64.7209	318
64.7609	400	64.7609	337	64.7609	304
64.8009	395	64.8009	338	64.8009	303
64.8409	356	64.8409	356	64.8409	289
64.8809	382	64.8809	345	64.8809	318
64.9209	375	64.9209	303	64.9209	325
64.9609	387	64.9609	340	64.9609	267
65.0009	348	65.0009	324	65.0009	307
65.0409	385	65.0409	333	65.0409	328
65.0809	357	65.0809	353	65.0809	298
65.1209	414	65.1209	353	65.1209	308
65.1609	400	65.1609	324	65.1609	322
65.201	369	65.201	334	65.201	309
65.241	399	65.241	340	65.241	319
65.281	419	65.281	358	65.281	310
65.321	384	65.321	412	65.321	317
65.361	362	65.361	372	65.361	313
65.401	391	65.401	350	65.401	273
65.441	390	65.441	356	65.441	328
65.481	389	65.481	337	65.481	318
65.521	433	65.521	343	65.521	337
65.561	420	65.561	349	65.561	306
65.601	389	65.601	375	65.601	301
65.641	410	65.641	378	65.641	311
65.681	409	65.681	366	65.681	289
65.721	424	65.721	345	65.721	327
65.761	432	65.761	343	65.761	299
65.801	455	65.801	369	65.801	361
65.841	409	65.841	341	65.841	312
65.881	375	65.881	335	65.881	319
65.921	420	65.921	330	65.921	323
65.961	426	65.961	396	65.961	308
66.001	406	66.001	372	66.001	342
66.041	446	66.041	347	66.041	297
66.081	466	66.081	377	66.081	315
66.121	399	66.121	404	66.121	336
66.161	457	66.161	391	66.161	354
66.201	451	66.201	385	66.201	309
66.241	443	66.241	418	66.241	333
66.281	458	66.281	382	66.281	310
66.321	463	66.321	374	66.321	303
66.361	434	66.361	409	66.361	390
66.401	498	66.401	388	66.401	391
66.441	524	66.441	409	66.441	360
66.481	518	66.481	410	66.481	371
66.521	532	66.521	446	66.521	359
66.561	566	66.561	440	66.561	371
66.601	568	66.601	467	66.601	363
66.641	570	66.641	449	66.641	432
66.681	612	66.681	449	66.681	458
66.721	639	66.721	506	66.721	471
66.761	704	66.761	482	66.761	482
66.801	726	66.801	552	66.801	461
66.841	804	66.841	538	66.841	510
66.881	892	66.881	586	66.881	610
66.921	1006	66.921	670	66.921	583
66.961	1093	66.961	743	66.961	668
67.001	1257	67.001	758	67.001	756
67.041	1467	67.041	921	67.041	845
67.081	1689	67.081	967	67.081	919
67.121	1995	67.121	1087	67.121	1087
67.161	2202	67.161	1189	67.161	1278
67.201	2560	67.201	1418	67.201	1563
67.241	2832	67.241	1624	67.241	1820
67.281	3245	67.281	1633	67.281	1985
67.321	3417	67.321	1761	67.321	2178
67.361	3506	67.361	1886	67.361	2392
67.401	3398	67.401	1877	67.401	2340
67.441	3292	67.441	1806	67.441	2276
67.481	3161	67.481	1711	67.481	2131
67.521	2730	67.521	1516	67.521	2024
67.561	2461	67.561	1424	67.561	1829
67.601	2201	67.601	1291	67.601	1536
67.641	1895	67.641	1127	67.641	1377
67.681	1609	67.681	959	67.681	1141
67.721	1448	67.721	824	67.721	971
67.761	1224	67.761	745	67.761	893
67.801	1067	67.801	717	67.801	807
67.841	976	67.841	645	67.841	684
67.881	835	67.881	592	67.881	674
67.921	787	67.921	567	67.921	556
67.961	737	67.961	546	67.961	553
68.001	672	68.001	501	68.001	500
68.041	629	68.041	479	68.041	491
68.081	554	68.081	419	68.081	437
68.121	625	68.121	436	68.121	442
68.161	547	68.161	466	68.161	404
68.201	542	68.201	415	68.201	426
68.241	492	68.241	391	68.241	413
68.281	531	68.281	403	68.281	344
68.321	445	68.321	392	68.321	368
68.361	487	68.361	410	68.361	360
68.401	496	68.401	397	68.401	353
68.441	488	68.441	395	68.441	368
68.481	497	68.481	416	68.481	365
68.521	500	68.521	373	68.521	325
68.561	466	68.561	331	68.561	353
68.601	478	68.601	375	68.601	330
68.641	440	68.641	385	68.641	362
68.681	451	68.681	397	68.681	329
68.721	483	68.721	405	68.721	359
68.761	457	68.761	369	68.761	376
68.801	469	68.801	396	68.801	329
68.841	471	68.841	371	68.841	341
68.881	478	68.881	364	68.881	385
68.921	485	68.921	414	68.921	375
68.961	489	68.961	399	68.961	354
69.001	491	69.001	391	69.001	360
69.041	469	69.041	436	69.041	379
69.081	471	69.081	390	69.081	383
69.121	483	69.121	382	69.121	372
69.161	460	69.161	395	69.161	332
69.201	441	69.201	414	69.201	334
69.241	463	69.241	383	69.241	362
69.281	437	69.281	355	69.281	338
69.321	447	69.321	341	69.321	362
69.361	463	69.361	344	69.361	339
69.401	431	69.401	353	69.401	324
69.441	447	69.441	381	69.441	328
69.481	385	69.481	384	69.481	317
69.521	404	69.521	370	69.521	300
69.561	381	69.561	382	69.561	314
69.601	419	69.601	354	69.601	345
69.641	390	69.641	338	69.641	281
69.681	392	69.681	370	69.681	310
69.721	375	69.721	328	69.721	310
69.761	383	69.761	335	69.761	312
69.801	390	69.801	361	69.801	258
69.841	381	69.841	377	69.841	312
69.881	390	69.881	357	69.881	307
69.921	381	69.921	363	69.921	324
69.9611	357	69.9611	349	69.9611	294
70.0011	404	70.0011	321	70.0011	302
70.0411	398	70.0411	357	70.0411	324
70.0811	369	70.0811	357	70.0811	296
70.1211	362	70.1211	376	70.1211	309
70.1611	390	70.1611	341	70.1611	296
70.2011	394	70.2011	330	70.2011	313
70.2411	386	70.2411	358	70.2411	294
70.2811	378	70.2811	324	70.2811	312
70.3211	347	70.3211	329	70.3211	300
70.3611	367	70.3611	320	70.3611	313
70.4011	371	70.4011	350	70.4011	308
70.4411	384	70.4411	348	70.4411	311
70.4811	388	70.4811	357	70.4811	324
70.5211	397	70.5211	330	70.5211	311
70.5611	381	70.5611	381	70.5611	271
70.6011	367	70.6011	346	70.6011	296
70.6411	373	70.6411	333	70.6411	279
70.6811	369	70.6811	347	70.6811	278
70.7211	336	70.7211	365	70.7211	311
70.7611	354	70.7611	337	70.7611	284
70.8011	372	70.8011	344	70.8011	315
70.8411	382	70.8411	364	70.8411	314
70.8811	325	70.8811	305	70.8811	288
70.9211	406	70.9211	318	70.9211	316
70.9611	360	70.9611	351	70.9611	313
71.0011	337	71.0011	309	71.0011	276
71.0411	359	71.0411	334	71.0411	345
71.0811	377	71.0811	344	71.0811	297
71.1211	364	71.1211	314	71.1211	289
71.1611	349	71.1611	363	71.1611	293
71.2011	360	71.2011	335	71.2011	293
71.2411	346	71.2411	311	71.2411	299
71.2811	356	71.2811	323	71.2811	282
71.3211	383	71.3211	346	71.3211	322
71.3611	369	71.3611	355	71.3611	300
71.4011	372	71.4011	331	71.4011	294
71.4411	358	71.4411	344	71.4411	325
71.4811	338	71.4811	351	71.4811	304
71.5211	369	71.5211	351	71.5211	309
71.5611	364	71.5611	360	71.5611	309
71.6011	363	71.6011	320	71.6011	311
71.6411	427	71.6411	377	71.6411	275
71.6811	386	71.6811	339	71.6811	313
71.7211	357	71.7211	348	71.7211	297
71.7611	364	71.7611	359	71.7611	278
71.8011	339	71.8011	373	71.8011	295
71.8411	345	71.8411	354	71.8411	282
71.8811	356	71.8811	349	71.8811	300
71.9211	384	71.9211	370	71.9211	312
71.9611	406	71.9611	341	71.9611	295
72.0011	342	72.0011	365	72.0011	306
72.0411	424	72.0411	350	72.0411	300
72.0811	387	72.0811	367	72.0811	298
72.1211	403	72.1211	345	72.1211	317
72.1611	405	72.1611	376	72.1611	305
72.2011	423	72.2011	347	72.2011	327
72.2411	403	72.2411	353	72.2411	296
72.2811	411	72.2811	365	72.2811	319
72.3211	380	72.3211	341	72.3211	325
72.3611	385	72.3611	363	72.3611	319
72.4011	413	72.4011	378	72.4011	321
72.4411	438	72.4411	368	72.4411	312
72.4811	423	72.4811	357	72.4811	333
72.5211	432	72.5211	322	72.5211	320
72.5611	432	72.5611	358	72.5611	352
72.6011	453	72.6011	357	72.6011	324
72.6411	419	72.6411	419	72.6411	300
72.6811	418	72.6811	367	72.6811	324
72.7211	422	72.7211	370	72.7211	331
72.7611	403	72.7611	356	72.7611	337
72.8011	426	72.8011	357	72.8011	308
72.8411	405	72.8411	366	72.8411	332
72.8811	452	72.8811	375	72.8811	318
72.9211	458	72.9211	377	72.9211	328
72.9611	441	72.9611	354	72.9611	326
73.0011	470	73.0011	353	73.0011	356
73.0411	496	73.0411	357	73.0411	393
73.0811	462	73.0811	347	73.0811	338
73.1211	494	73.1211	357	73.1211	346
73.1611	481	73.1611	400	73.1611	334
73.2011	464	73.2011	343	73.2011	375
73.2411	482	73.2411	385	73.2411	375
73.2811	469	73.2811	380	73.2811	378
73.3211	545	73.3211	417	73.3211	353
73.3611	496	73.3611	407	73.3611	376
73.4011	565	73.4011	421	73.4011	367
73.4411	553	73.4411	422	73.4411	396
73.4811	604	73.4811	449	73.4811	422
73.5211	583	73.5211	406	73.5211	440
73.5611	629	73.5611	459	73.5611	469
73.6011	686	73.6011	488	73.6011	426
73.6411	743	73.6411	483	73.6411	541
73.6811	799	73.6811	520	73.6811	529
73.7211	886	73.7211	578	73.7211	625
73.7611	1035	73.7611	657	73.7611	603
73.8011	1073	73.8011	687	73.8011	728
73.8411	1263	73.8411	749	73.8411	737
73.8811	1446	73.8811	775	73.8811	882
73.9211	1668	73.9211	885	73.9211	1022
73.9611	1878	73.9611	993	73.9611	1163
74.0011	2213	74.0011	1172	74.0011	1378
74.0411	2648	74.0411	1252	74.0411	1591
74.0811	3020	74.0811	1476	74.0811	1796
74.1211	3471	74.1211	1659	74.1211	2198
74.1611	3885	74.1611	1846	74.1611	2460
74.2011	4305	74.2011	2104	74.2011	2784
74.2411	4511	74.2411	2226	74.2411	3000
74.2811	4721	74.2811	2325	74.2811	3061
74.3211	4587	74.3211	2374	74.3211	3118
74.3611	4285	74.3611	2182	74.3611	2927
74.4011	4104	74.4011	2081	74.4011	2721
74.4411	3746	74.4411	1818	74.4411	2472
74.4811	3249	74.4811	1694	74.4811	2285
74.5211	2830	74.5211	1445	74.5211	1898
74.5611	2415	74.5611	1304	74.5611	1638
74.6011	2128	74.6011	1117	74.6011	1408
74.6411	1741	74.6411	901	74.6411	1243
74.6811	1510	74.6811	875	74.6811	997
74.7212	1337	74.7212	780	74.7212	900
74.7612	1133	74.7612	680	74.7612	835
74.8012	1106	74.8012	639	74.8012	732
74.8412	923	74.8412	604	74.8412	668
74.8812	805	74.8812	561	74.8812	633
74.9212	780	74.9212	536	74.9212	539
74.9612	735	74.9612	487	74.9612	480
75.0012	673	75.0012	507	75.0012	484
75.0412	667	75.0412	479	75.0412	456
75.0812	568	75.0812	471	75.0812	400
75.1212	603	75.1212	426	75.1212	428
75.1612	568	75.1612	413	75.1612	449
75.2012	532	75.2012	430	75.2012	399
75.2412	528	75.2412	407	75.2412	390
75.2812	521	75.2812	412	75.2812	350
75.3212	465	75.3212	420	75.3212	401
75.3612	492	75.3612	386	75.3612	360
75.4012	495	75.4012	404	75.4012	384
75.4412	460	75.4412	382	75.4412	373
75.4812	443	75.4812	370	75.4812	333
75.5212	472	75.5212	401	75.5212	350
75.5612	416	75.5612	386	75.5612	324
75.6012	419	75.6012	326	75.6012	331
75.6412	408	75.6412	343	75.6412	331
75.6812	484	75.6812	366	75.6812	355
75.7212	409	75.7212	355	75.7212	317
75.7612	421	75.7612	359	75.7612	351
75.8012	438	75.8012	361	75.8012	330
75.8412	425	75.8412	408	75.8412	318
75.8812	438	75.8812	354	75.8812	318
75.9212	429	75.9212	353	75.9212	309
75.9612	382	75.9612	348	75.9612	363
76.0012	441	76.0012	347	76.0012	317
76.0412	406	76.0412	318	76.0412	298
76.0812	420	76.0812	364	76.0812	303
76.1212	424	76.1212	323	76.1212	324
76.1612	384	76.1612	384	76.1612	288
76.2012	386	76.2012	344	76.2012	296
76.2412	394	76.2412	337	76.2412	295
76.2812	375	76.2812	354	76.2812	331
76.3212	407	76.3212	350	76.3212	312
76.3612	375	76.3612	359	76.3612	312
76.4012	363	76.4012	351	76.4012	304
76.4412	383	76.4412	330	76.4412	323
76.4812	394	76.4812	361	76.4812	297
76.5212	376	76.5212	347	76.5212	326
76.5612	391	76.5612	311	76.5612	309
76.6012	375	76.6012	337	76.6012	301
76.6412	382	76.6412	300	76.6412	284
76.6812	369	76.6812	361	76.6812	323
76.7212	359	76.7212	381	76.7212	287
76.7612	409	76.7612	320	76.7612	307
76.8012	361	76.8012	359	76.8012	304
76.8412	367	76.8412	312	76.8412	289
76.8812	368	76.8812	376	76.8812	308
76.9212	366	76.9212	330	76.9212	267
76.9612	380	76.9612	337	76.9612	312
77.0012	390	77.0012	325	77.0012	293
77.0412	376	77.0412	345	77.0412	296
77.0812	367	77.0812	366	77.0812	298
77.1212	389	77.1212	315	77.1212	293
77.1612	378	77.1612	332	77.1612	279
77.2012	350	77.2012	330	77.2012	263
77.2412	365	77.2412	324	77.2412	299
77.2812	410	77.2812	339	77.2812	289
77.3212	379	77.3212	330	77.3212	310
77.3612	404	77.3612	335	77.3612	301
77.4012	388	77.4012	332	77.4012	303
77.4412	361	77.4412	362	77.4412	319
77.4812	387	77.4812	340	77.4812	272
77.5212	333	77.5212	332	77.5212	315
77.5612	343	77.5612	325	77.5612	284
77.6012	379	77.6012	311	77.6012	277
77.6412	372	77.6412	335	77.6412	279
77.6812	341	77.6812	350	77.6812	276
77.7212	373	77.7212	372	77.7212	255
77.7612	388	77.7612	306	77.7612	327
77.8012	362	77.8012	335	77.8012	321
77.8412	389	77.8412	314	77.8412	303
77.8812	363	77.8812	347	77.8812	274
77.9212	381	77.9212	334	77.9212	299
77.9612	394	77.9612	363	77.9612	328
78.0012	398	78.0012	361	78.0012	286
78.0412	414	78.0412	399	78.0412	290
78.0812	403	78.0812	351	78.0812	281
78.1212	394	78.1212	348	78.1212	279
78.1612	438	78.1612	331	78.1612	321
78.2012	413	78.2012	331	78.2012	333
78.2412	435	78.2412	384	78.2412	354
78.2812	456	78.2812	383	78.2812	339
78.3212	411	78.3212	368	78.3212	315
78.3612	468	78.3612	340	78.3612	349
78.4012	422	78.4012	367	78.4012	355
78.4412	431	78.4412	373	78.4412	330
78.4812	417	78.4812	353	78.4812	322
78.5212	400	78.5212	360	78.5212	320
78.5612	416	78.5612	338	78.5612	307
78.6012	399	78.6012	356	78.6012	314
78.6412	374	78.6412	307	78.6412	328
78.6812	382	78.6812	342	78.6812	303
78.7212	336	78.7212	305	78.7212	308
78.7612	383	78.7612	315	78.7612	290
78.8012	376	78.8012	333	78.8012	295
78.8412	336	78.8412	327	78.8412	325
78.8812	377	78.8812	312	78.8812	298
78.9212	351	78.9212	364	78.9212	279
78.9612	331	78.9612	316	78.9612	276
79.0012	339	79.0012	333	79.0012	285
79.0412	359	79.0412	316	79.0412	294
79.0812	362	79.0812	348	79.0812	282
79.1212	342	79.1212	344	79.1212	282
79.1612	363	79.1612	334	79.1612	337
79.2012	410	79.2012	311	79.2012	287
79.2412	317	79.2412	347	79.2412	323
79.2812	369	79.2812	321	79.2812	295
79.3212	380	79.3212	355	79.3212	306
79.3612	390	79.3612	327	79.3612	300
79.4012	350	79.4012	356	79.4012	319
79.4413	369	79.4413	355	79.4413	314
79.4813	368	79.4813	337	79.4813	293
79.5213	367	79.5213	347	79.5213	325
79.5613	417	79.5613	344	79.5613	325
79.6013	421	79.6013	382	79.6013	310
79.6413	397	79.6413	396	79.6413	303
79.6813	428	79.6813	342	79.6813	366
79.7213	448	79.7213	388	79.7213	325
79.7613	406	79.7613	331	79.7613	324
79.8013	447	79.8013	392	79.8013	372
79.8413	452	79.8413	408	79.8413	375
79.8813	505	79.8813	405	79.8813	381
79.9213	522	79.9213	422	79.9213	403
79.9613	500	79.9613	425	79.9613	437

## Sheet: Fig 2c
FeK-8h		FeK-100h		FeK-140h				PDF#17-0333		PDF#19-0629
2 theta (degree)	Intensity (a.u.)	2 theta (degree)	Intensity (a.u.)	2 theta (degree)	Intensity (a.u.)			2 theta (degree)	Intensity (a.u.)	2 theta (degree)	Intensity (a.u.)
30.0002	1377	30.0105	1964	30.0012	1827			46.413	8	35.093	30
30.0402	1405	30.0515	1972	30.0515	1888			46.74	30	41.375	100
30.0802	1441	30.0925	2079	30.1018	1893			49.862	40	43.304	8
30.1202	1452	30.1335	1979	30.152	1883			52.595	100	50.439	20
30.1602	1407	30.1746	1983	30.2023	1823			53.451	16	62.891	10
30.2002	1443	30.2156	1961	30.2525	1867			56.331	6	67.227	30
30.2402	1390	30.2566	1932	30.3028	1860			58.875	10	74.105	40
30.2802	1423	30.2977	1933	30.353	1841			59.341	20	78.141	2
30.3202	1420	30.3387	1907	30.4033	1923			62.671	16
30.3602	1396	30.3797	1890	30.4536	1821			78.285	4
30.4002	1374	30.4207	1899	30.5038	1902
30.4402	1400	30.4618	1895	30.5541	1821
30.4802	1422	30.5028	1906	30.6043	1847
30.5202	1457	30.5438	1848	30.6546	1855
30.5602	1356	30.5848	1905	30.7048	1880
30.6002	1401	30.6259	1823	30.7551	1750
30.6402	1371	30.6669	1910	30.8054	1787
30.6802	1317	30.7079	1855	30.8556	1767
30.7202	1306	30.7489	1800	30.9059	1757
30.7602	1317	30.79	1835	30.9561	1717
30.8002	1336	30.831	1745	31.0064	1739
30.8402	1293	30.872	1721	31.0566	1699
30.8802	1318	30.9131	1829	31.1069	1741
30.9202	1264	30.9541	1739	31.1572	1677
30.9602	1238	30.9951	1798	31.2074	1688
31.0002	1311	31.0361	1790	31.2577	1711
31.0402	1255	31.0772	1849	31.3079	1620
31.0802	1221	31.1182	1738	31.3582	1713
31.1202	1246	31.1592	1855	31.4084	1703
31.1602	1190	31.2002	1777	31.4587	1682
31.2002	1223	31.2413	1722	31.509	1583
31.2402	1252	31.2823	1727	31.5592	1621
31.2802	1206	31.3233	1753	31.6095	1630
31.3202	1220	31.3643	1731	31.6597	1590
31.3602	1245	31.4054	1664	31.71	1615
31.4002	1222	31.4464	1705	31.7602	1651
31.4402	1241	31.4874	1636	31.8105	1550
31.4802	1162	31.5284	1639	31.8608	1607
31.5202	1158	31.5695	1639	31.911	1615
31.5602	1212	31.6105	1587	31.9613	1549
31.6002	1205	31.6515	1606	32.0115	1558
31.6402	1180	31.6926	1616	32.0618	1578
31.6802	1131	31.7336	1523	32.112	1637
31.7202	1189	31.7746	1639	32.1623	1521
31.7602	1115	31.8156	1647	32.2126	1582
31.8002	1074	31.8567	1501	32.2628	1480
31.8402	1138	31.8977	1579	32.3131	1527
31.8802	1140	31.9387	1551	32.3633	1563
31.9203	1161	31.9797	1600	32.4136	1515
31.9603	1095	32.0208	1577	32.4639	1473
32.0003	1067	32.0618	1614	32.5141	1458
32.0403	1088	32.1028	1549	32.5644	1492
32.0803	1048	32.1438	1537	32.6146	1546
32.1203	1042	32.1849	1607	32.6649	1444
32.1603	1001	32.2259	1539	32.7151	1586
32.2003	1028	32.2669	1487	32.7654	1517
32.2403	1070	32.308	1607	32.8157	1480
32.2803	1082	32.349	1540	32.8659	1502
32.3203	1036	32.39	1491	32.9162	1440
32.3603	1076	32.431	1564	32.9664	1472
32.4003	991	32.4721	1560	33.0167	1434
32.4403	992	32.5131	1580	33.0669	1468
32.4803	1024	32.5541	1482	33.1172	1476
32.5203	1025	32.5951	1520	33.1675	1464
32.5603	1037	32.6362	1565	33.2177	1425
32.6003	947	32.6772	1455	33.268	1408
32.6403	1010	32.7182	1493	33.3182	1411
32.6803	1010	32.7592	1448	33.3685	1461
32.7203	965	32.8003	1456	33.4187	1429
32.7603	965	32.8413	1452	33.469	1390
32.8003	971	32.8823	1441	33.5193	1379
32.8403	958	32.9233	1450	33.5695	1402
32.8803	951	32.9644	1507	33.6198	1392
32.9203	973	33.0054	1449	33.67	1421
32.9603	983	33.0464	1439	33.7203	1395
33.0003	1010	33.0875	1400	33.7705	1447
33.0403	885	33.1285	1387	33.8208	1352
33.0803	986	33.1695	1475	33.8711	1405
33.1203	944	33.2105	1501	33.9213	1418
33.1603	884	33.2516	1428	33.9716	1355
33.2003	942	33.2926	1475	34.0218	1341
33.2403	902	33.3336	1414	34.0721	1312
33.2803	911	33.3746	1413	34.1223	1330
33.3203	904	33.4157	1420	34.1726	1370
33.3603	908	33.4567	1383	34.2229	1356
33.4003	910	33.4977	1366	34.2731	1330
33.4403	900	33.5387	1349	34.3234	1398
33.4803	859	33.5798	1382	34.3736	1395
33.5203	878	33.6208	1438	34.4239	1397
33.5603	865	33.6618	1366	34.4742	1326
33.6003	872	33.7029	1311	34.5244	1351
33.6403	841	33.7439	1274	34.5747	1353
33.6803	905	33.7849	1391	34.6249	1363
33.7203	919	33.8259	1250	34.6752	1378
33.7603	837	33.867	1316	34.7254	1393
33.8003	881	33.908	1339	34.7757	1504
33.8403	862	33.949	1262	34.826	1508
33.8803	863	33.99	1338	34.8762	1613
33.9203	887	34.0311	1386	34.9265	1767
33.9603	821	34.0721	1397	34.9767	2023
34.0003	811	34.1131	1298	35.027	2329
34.0403	797	34.1541	1323	35.0772	2689
34.0803	829	34.1952	1305	35.1275	3478
34.1203	823	34.2362	1259	35.1778	4766
34.1603	830	34.2772	1320	35.228	5923
34.2003	858	34.3182	1319	35.2783	6794
34.2403	833	34.3593	1284	35.3285	6352
34.2803	867	34.4003	1276	35.3788	4710
34.3203	885	34.4413	1310	35.429	3049
34.3603	836	34.4824	1331	35.4793	2075
34.4003	815	34.5234	1307	35.5296	1651
34.4403	820	34.5644	1310	35.5798	1505
34.4803	838	34.6054	1391	35.6301	1467
34.5203	811	34.6465	1383	35.6803	1432
34.5603	827	34.6875	1511	35.7306	1353
34.6003	830	34.7285	1492	35.7808	1311
34.6403	902	34.7695	1663	35.8311	1276
34.6803	823	34.8106	1894	35.8814	1356
34.7203	805	34.8516	2158	35.9316	1322
34.7603	833	34.8926	2728	35.9819	1276
34.8003	826	34.9336	3349	36.0321	1339
34.8403	907	34.9747	4179	36.0824	1318
34.8803	878	35.0157	4988	36.1326	1249
34.9203	973	35.0567	5534	36.1829	1265
34.9603	916	35.0978	5797	36.2332	1303
35.0003	1001	35.1388	5684	36.2834	1223
35.0403	984	35.1798	5214	36.3337	1255
35.0803	967	35.2208	4095	36.3839	1244
35.1203	953	35.2619	2873	36.4342	1255
35.1603	955	35.3029	2146	36.4844	1302
35.2003	897	35.3439	1654	36.5347	1319
35.2403	858	35.3849	1482	36.585	1305
35.2803	908	35.426	1413	36.6352	1199
35.3203	810	35.467	1373	36.6855	1292
35.3603	830	35.508	1272	36.7357	1234
35.4003	792	35.549	1262	36.786	1264
35.4403	856	35.5901	1272	36.8363	1288
35.4803	783	35.6311	1266	36.8865	1256
35.5203	766	35.6721	1209	36.9368	1294
35.5603	810	35.7132	1281	36.987	1208
35.6003	792	35.7542	1177	37.0373	1272
35.6403	744	35.7952	1231	37.0875	1272
35.6803	705	35.8362	1245	37.1378	1191
35.7203	795	35.8773	1238	37.1881	1295
35.7603	767	35.9183	1161	37.2383	1181
35.8003	776	35.9593	1245	37.2886	1214
35.8403	762	36.0003	1186	37.3388	1268
35.8803	754	36.0414	1155	37.3891	1277
35.9203	705	36.0824	1166	37.4393	1288
35.9603	776	36.1234	1109	37.4896	1275
36.0003	800	36.1644	1190	37.5399	1218
36.0403	783	36.2055	1244	37.5901	1267
36.0803	747	36.2465	1167	37.6404	1244
36.1203	746	36.2875	1196	37.6906	1222
36.1603	714	36.3285	1181	37.7409	1225
36.2003	713	36.3696	1122	37.7911	1196
36.2403	797	36.4106	1146	37.8414	1313
36.2803	724	36.4516	1250	37.8917	1206
36.3203	734	36.4927	1172	37.9419	1215
36.3603	757	36.5337	1188	37.9922	1183
36.4003	717	36.5747	1173	38.0424	1143
36.4403	752	36.6157	1210	38.0927	1179
36.4803	756	36.6568	1133	38.1429	1165
36.5203	751	36.6978	1207	38.1932	1232
36.5603	737	36.7388	1158	38.2435	1141
36.6003	779	36.7798	1211	38.2937	1213
36.6403	748	36.8209	1155	38.344	1083
36.6804	705	36.8619	1119	38.3942	1158
36.7204	763	36.9029	1077	38.4445	1188
36.7604	727	36.9439	1162	38.4947	1198
36.8004	785	36.985	1166	38.545	1204
36.8404	760	37.026	1110	38.5953	1157
36.8804	752	37.067	1177	38.6455	1214
36.9204	749	37.1081	1132	38.6958	1114
36.9604	727	37.1491	1080	38.746	1169
37.0004	761	37.1901	1198	38.7963	1205
37.0404	754	37.2311	1169	38.8466	1232
37.0804	718	37.2722	1103	38.8968	1161
37.1204	771	37.3132	1130	38.9471	1124
37.1604	773	37.3542	1153	38.9973	1145
37.2004	778	37.3952	1142	39.0476	1172
37.2404	808	37.4363	1123	39.0978	1216
37.2804	809	37.4773	1092	39.1481	1153
37.3204	767	37.5183	1092	39.1984	1175
37.3604	828	37.5593	1110	39.2486	1196
37.4004	762	37.6004	1096	39.2989	1227
37.4404	747	37.6414	1096	39.3491	1193
37.4804	789	37.6824	1075	39.3994	1218
37.5204	747	37.7234	1141	39.4496	1173
37.5604	739	37.7645	1077	39.4999	1273
37.6004	729	37.8055	1076	39.5502	1297
37.6404	721	37.8465	1076	39.6004	1253
37.6804	746	37.8876	1083	39.6507	1302
37.7204	707	37.9286	1109	39.7009	1263
37.7604	701	37.9696	1012	39.7512	1229
37.8004	706	38.0106	996	39.8014	1183
37.8404	666	38.0517	1072	39.8517	1205
37.8804	723	38.0927	1093	39.902	1146
37.9204	750	38.1337	1028	39.9522	1208
37.9604	731	38.1747	1079	40.0025	1201
38.0004	705	38.2158	1057	40.0527	1097
38.0404	726	38.2568	1106	40.103	1114
38.0804	727	38.2978	1053	40.1532	1152
38.1204	711	38.3388	1037	40.2035	1149
38.1604	711	38.3799	1009	40.2538	1102
38.2004	692	38.4209	1094	40.304	1073
38.2404	723	38.4619	1071	40.3543	1075
38.2804	706	38.503	1039	40.4045	1101
38.3204	711	38.544	1107	40.4548	1198
38.3604	712	38.585	1057	40.505	1185
38.4004	691	38.626	1048	40.5553	1140
38.4404	692	38.6671	1042	40.6056	1180
38.4804	746	38.7081	1033	40.6558	1168
38.5204	731	38.7491	1121	40.7061	1254
38.5604	673	38.7901	1105	40.7563	1168
38.6004	704	38.8312	1155	40.8066	1179
38.6404	739	38.8722	1023	40.8568	1180
38.6804	674	38.9132	1068	40.9071	1274
38.7204	689	38.9542	1083	40.9574	1263
38.7604	700	38.9953	1038	41.0076	1263
38.8004	701	39.0363	1034	41.0579	1348
38.8404	730	39.0773	1017	41.1081	1501
38.8804	746	39.1184	1050	41.1584	1731
38.9204	706	39.1594	1004	41.2087	2123
38.9604	763	39.2004	1076	41.2589	2824
39.0004	784	39.2414	1118	41.3092	3783
39.0404	706	39.2825	1140	41.3594	5395
39.0804	719	39.3235	1125	41.4097	7575
39.1204	718	39.3645	1163	41.4599	11196
39.1604	785	39.4055	1147	41.5102	15627
39.2004	724	39.4466	1161	41.5605	19704
39.2404	729	39.4876	1153	41.6107	21108
39.2804	782	39.5286	1128	41.661	17428
39.3204	785	39.5696	1135	41.7112	11531
39.3604	802	39.6107	1159	41.7615	6658
39.4004	864	39.6517	1057	41.8117	3412
39.4404	821	39.6927	1061	41.862	2450
39.4804	827	39.7337	1104	41.9123	1980
39.5204	808	39.7748	1062	41.9625	1752
39.5604	855	39.8158	974	42.0128	1728
39.6004	873	39.8568	997	42.063	1655
39.6404	789	39.8979	969	42.1133	1591
39.6804	766	39.9389	1054	42.1635	1513
39.7204	779	39.9799	1050	42.2138	1388
39.7604	737	40.0209	984	42.2641	1387
39.8004	742	40.062	1009	42.3143	1301
39.8404	739	40.103	987	42.3646	1263
39.8804	727	40.144	995	42.4148	1244
39.9204	696	40.185	989	42.4651	1164
39.9604	688	40.2261	991	42.5153	1213
40.0004	725	40.2671	1014	42.5656	1151
40.0404	730	40.3081	1010	42.6159	1127
40.0804	741	40.3491	1056	42.6661	1138
40.1204	745	40.3902	992	42.7164	1107
40.1604	712	40.4312	959	42.7666	1153
40.2004	707	40.4722	1064	42.8169	1154
40.2404	705	40.5133	1004	42.8671	1114
40.2804	683	40.5543	1031	42.9174	1184
40.3204	692	40.5953	1053	42.9677	1155
40.3604	708	40.6363	1036	43.0179	1261
40.4004	745	40.6774	974	43.0682	1135
40.4404	704	40.7184	1065	43.1184	1266
40.4804	710	40.7594	1082	43.1687	1374
40.5204	668	40.8004	1105	43.2189	1445
40.5604	649	40.8415	1064	43.2692	1490
40.6004	663	40.8825	1153	43.3195	1708
40.6404	693	40.9235	1238	43.3697	1951
40.6804	648	40.9645	1263	43.42	2149
40.7204	681	41.0056	1478	43.4702	2252
40.7604	661	41.0466	1722	43.5205	2621
40.8004	659	41.0876	2247	43.5708	2650
40.8404	646	41.1286	2954	43.621	2533
40.8804	652	41.1697	4319	43.6713	2361
40.9204	670	41.2107	5926	43.7215	2390
40.9604	688	41.2517	8434	43.7718	2309
41.0004	636	41.2928	11228	43.822	2289
41.0404	685	41.3338	13459	43.8723	2122
41.0804	709	41.3748	15043	43.9226	2057
41.1204	668	41.4158	16073	43.9728	1964
41.1604	666	41.4569	15559	44.0231	1902
41.2004	667	41.4979	13015	44.0733	1733
41.2404	628	41.5389	9624	44.1236	1603
41.2804	718	41.5799	6576	44.1738	1435
41.3204	688	41.621	4022	44.2241	1291
41.3604	732	41.662	2548	44.2744	1251
41.4005	762	41.703	1947	44.3246	1212
41.4405	774	41.744	1672	44.3749	1223
41.4805	749	41.7851	1607	44.4251	1131
41.5205	808	41.8261	1620	44.4754	1108
41.5605	799	41.8671	1514	44.5256	1033
41.6005	821	41.9082	1536	44.5759	1029
41.6405	809	41.9492	1478	44.6262	1094
41.6805	831	41.9902	1416	44.6764	1007
41.7205	854	42.0312	1241	44.7267	1003
41.7605	875	42.0723	1230	44.7769	935
41.8005	897	42.1133	1202	44.8272	1044
41.8405	924	42.1543	1160	44.8774	970
41.8805	968	42.1953	1067	44.9277	998
41.9205	1020	42.2364	1067	44.978	1023
41.9605	1045	42.2774	989	45.0282	1002
42.0005	1062	42.3184	959	45.0785	1050
42.0405	1051	42.3594	981	45.1287	962
42.0805	959	42.4005	1013	45.179	1070
42.1205	978	42.4415	940	45.2292	1066
42.1605	902	42.4825	941	45.2795	1009
42.2005	894	42.5236	963	45.3298	1031
42.2405	897	42.5646	882	45.38	1029
42.2805	821	42.6056	931	45.4303	978
42.3205	793	42.6466	955	45.4805	1042
42.3605	803	42.6877	961	45.5308	1025
42.4005	768	42.7287	917	45.5811	1021
42.4405	686	42.7697	929	45.6313	1023
42.4805	711	42.8107	950	45.6816	1038
42.5205	727	42.8518	981	45.7318	1058
42.5605	674	42.8928	1028	45.7821	1095
42.6005	715	42.9338	1095	45.8323	1145
42.6405	649	42.9748	963	45.8826	1155
42.6805	705	43.0159	1024	45.9329	1327
42.7205	690	43.0569	1068	45.9831	1411
42.7605	767	43.0979	1249	46.0334	1500
42.8005	720	43.1389	1231	46.0836	1698
42.8405	712	43.18	1472	46.1339	1658
42.8805	770	43.221	1668	46.1841	1847
42.9205	725	43.262	1790	46.2344	1876
42.9605	797	43.3031	1811	46.2847	1705
43.0005	807	43.3441	1948	46.3349	1616
43.0405	886	43.3851	2057	46.3852	1484
43.0805	941	43.4261	1940	46.4354	1364
43.1205	959	43.4672	1811	46.4857	1357
43.1605	980	43.5082	1898	46.5359	1362
43.2005	1071	43.5492	1812	46.5862	1465
43.2405	1127	43.5902	1723	46.6365	1532
43.2805	1249	43.6313	1744	46.6867	1751
43.3205	1297	43.6723	1721	46.737	1842
43.3605	1467	43.7133	1636	46.7872	2077
43.4005	1533	43.7543	1593	46.8375	2190
43.4405	1651	43.7954	1494	46.8877	2278
43.4805	1724	43.8364	1382	46.938	2543
43.5205	1828	43.8774	1320	46.9883	2548
43.5605	2028	43.9185	1197	47.0385	2545
43.6005	2120	43.9595	1134	47.0888	2322
43.6405	2193	44.0005	1073	47.139	2049
43.6805	2437	44.0415	1051	47.1893	1755
43.7205	2467	44.0826	950	47.2395	1560
43.7605	2488	44.1236	873	47.2898	1411
43.8005	2384	44.1646	920	47.3401	1467
43.8405	2315	44.2056	892	47.3903	1485
43.8805	2175	44.2467	884	47.4406	1464
43.9205	2026	44.2877	816	47.4908	1604
43.9605	1773	44.3287	845	47.5411	1550
44.0005	1628	44.3697	826	47.5913	1605
44.0405	1445	44.4108	849	47.6416	1612
44.0805	1311	44.4518	830	47.6919	1557
44.1205	1208	44.4928	812	47.7421	1610
44.1605	1122	44.5338	854	47.7924	1710
44.2005	1035	44.5749	803	47.8426	1899
44.2405	986	44.6159	819	47.8929	2054
44.2805	911	44.6569	840	47.9432	2254
44.3205	871	44.698	861	47.9934	2521
44.3605	821	44.739	855	48.0437	2721
44.4005	850	44.78	846	48.0939	2673
44.4405	783	44.821	842	48.1442	2583
44.4805	801	44.8621	892	48.1944	2585
44.5205	760	44.9031	877	48.2447	2544
44.5605	735	44.9441	848	48.295	2683
44.6005	715	44.9851	838	48.3452	2870
44.6405	716	45.0262	820	48.3955	3019
44.6805	688	45.0672	926	48.4457	3193
44.7205	771	45.1082	888	48.496	3283
44.7605	734	45.1492	839	48.5462	3390
44.8005	730	45.1903	796	48.5965	3426
44.8405	718	45.2313	888	48.6468	3322
44.8805	785	45.2723	843	48.697	2953
44.9205	772	45.3134	822	48.7473	2611
44.9605	757	45.3544	840	48.7975	2246
45.0005	748	45.3954	850	48.8478	1887
45.0405	819	45.4364	832	48.898	1651
45.0805	764	45.4775	852	48.9483	1502
45.1205	832	45.5185	881	48.9986	1383
45.1605	753	45.5595	865	49.0488	1339
45.2005	766	45.6005	908	49.0991	1336
45.2405	782	45.6416	924	49.1493	1313
45.2805	766	45.6826	1089	49.1996	1274
45.3205	759	45.7236	1067	49.2498	1324
45.3605	761	45.7646	1164	49.3001	1387
45.4005	762	45.8057	1243	49.3504	1363
45.4405	748	45.8467	1371	49.4006	1394
45.4805	808	45.8877	1491	49.4509	1419
45.5205	811	45.9288	1644	49.5011	1547
45.5605	807	45.9698	1675	49.5514	1601
45.6005	806	46.0108	1840	49.6016	1725
45.6405	810	46.0518	1727	49.6519	1829
45.6805	914	46.0929	1687	49.7022	2081
45.7205	860	46.1339	1482	49.7524	2532
45.7605	931	46.1749	1328	49.8027	2764
45.8005	961	46.2159	1222	49.8529	3230
45.8405	1111	46.257	1212	49.9032	3864
45.8805	1231	46.298	1138	49.9535	4687
45.9205	1402	46.339	1204	50.0037	5712
45.9605	1555	46.38	1263	50.054	6658
46.0005	1554	46.4211	1326	50.1042	7963
46.0405	1601	46.4621	1414	50.1545	8978
46.0805	1638	46.5031	1553	50.2047	9435
46.1205	1680	46.5441	1774	50.255	9904
46.1606	1727	46.5852	1950	50.3053	10673
46.2006	1517	46.6262	2296	50.3555	11015
46.2406	1610	46.6672	2703	50.4058	11536
46.2806	1493	46.7083	2874	50.456	11379
46.3206	1384	46.7493	3068	50.5063	11596
46.3606	1386	46.7903	3076	50.5565	12072
46.4006	1460	46.8313	2877	50.6068	11846
46.4406	1571	46.8724	2650	50.6571	11122
46.4806	1775	46.9134	2325	50.7073	9679
46.5206	1791	46.9544	2100	50.7576	7570
46.5606	2111	46.9954	1832	50.8078	6316
46.6006	2462	47.0365	1581	50.8581	5041
46.6406	2704	47.0775	1425	50.9083	4645
46.6806	3158	47.1185	1382	50.9586	4374
46.7206	3615	47.1595	1338	51.0089	4455
46.7606	4008	47.2006	1375	51.0591	4389
46.8006	4597	47.2416	1488	51.1094	4482
46.8406	4904	47.2826	1499	51.1596	4263
46.8806	5068	47.3237	1509	51.2099	3932
46.9206	4858	47.3647	1478	51.2601	3439
46.9606	4597	47.4057	1541	51.3104	3087
47.0006	4087	47.4467	1492	51.3607	2875
47.0406	3603	47.4878	1454	51.4109	2705
47.0806	2952	47.5288	1340	51.4612	2604
47.1206	2540	47.5698	1394	51.5114	2669
47.1606	2137	47.6108	1556	51.5617	2644
47.2006	1996	47.6519	1520	51.6119	2695
47.2406	1957	47.6929	1705	51.6622	2722
47.2806	1962	47.7339	2077	51.7125	2922
47.3206	1902	47.7749	2228	51.7627	3191
47.3606	2034	47.816	2400	51.813	3351
47.4006	2043	47.857	2548	51.8632	3481
47.4406	2109	47.898	2643	51.9135	3493
47.4806	1969	47.939	2431	51.9637	3424
47.5206	2036	47.9801	2385	52.014	3274
47.5606	2066	48.0211	2325	52.0643	2778
47.6006	2022	48.0621	2332	52.1145	2425
47.6406	1935	48.1032	2270	52.1648	2202
47.6806	2001	48.1442	2365	52.215	2123
47.7206	2147	48.1852	2413	52.2653	1945
47.7606	2301	48.2262	2391	52.3156	2045
47.8006	2430	48.2673	2611	52.3658	2190
47.8406	2780	48.3083	2604	52.4161	2299
47.8806	2998	48.3493	2611	52.4663	2633
47.9206	3151	48.3903	2484	52.5166	2993
47.9606	3451	48.4314	2391	52.5668	3470
48.0006	3567	48.4724	2333	52.6171	4133
48.0406	3714	48.5134	2150	52.6674	4719
48.0806	3790	48.5544	2049	52.7176	5440
48.1206	3861	48.5955	1800	52.7679	6175
48.1606	3934	48.6365	1595	52.8181	6611
48.2006	3780	48.6775	1291	52.8684	6521
48.2406	3821	48.7186	1286	52.9186	6088
48.2806	3678	48.7596	1242	52.9689	5532
48.3206	3760	48.8006	1189	53.0192	4557
48.3606	3549	48.8416	1123	53.0694	3844
48.4006	3457	48.8827	1145	53.1197	2987
48.4406	3314	48.9237	1125	53.1699	2454
48.4806	3172	48.9647	997	53.2202	1971
48.5206	2812	49.0057	1148	53.2704	1755
48.5606	2619	49.0468	1128	53.3207	1654
48.6006	2369	49.0878	1115	53.371	1627
48.6406	2125	49.1288	1159	53.4212	1698
48.6806	1889	49.1698	1102	53.4715	1744
48.7206	1707	49.2109	1154	53.5217	1832
48.7606	1531	49.2519	1190	53.572	1936
48.8006	1498	49.2929	1190	53.6222	2006
48.8406	1317	49.334	1204	53.6725	1947
48.8806	1251	49.375	1310	53.7228	1973
48.9206	1230	49.416	1343	53.773	1947
48.9606	1203	49.457	1414	53.8233	1968
49.0006	1205	49.4981	1496	53.8735	1852
49.0406	1222	49.5391	1577	53.9238	1752
49.0806	1210	49.5801	1798	53.974	1678
49.1206	1240	49.6211	2007	54.0243	1523
49.1606	1251	49.6622	2310	54.0746	1454
49.2006	1258	49.7032	2722	54.1248	1328
49.2406	1328	49.7442	3444	54.1751	1207
49.2806	1363	49.7852	4213	54.2253	1125
49.3206	1357	49.8263	5151	54.2756	1197
49.3606	1486	49.8673	6002	54.3259	1112
49.4006	1476	49.9083	6559	54.3761	1142
49.4406	1541	49.9493	6885	54.4264	1098
49.4806	1673	49.9904	6991	54.4766	1159
49.5206	1773	50.0314	7212	54.5269	1187
49.5606	1971	50.0724	7180	54.5771	1169
49.6006	2198	50.1135	7548	54.6274	1194
49.6406	2465	50.1545	7742	54.6777	1164
49.6806	2921	50.1955	8019	54.7279	1161
49.7206	3349	50.2365	8286	54.7782	1193
49.7606	4085	50.2776	8367	54.8284	1217
49.8006	5050	50.3186	8527	54.8787	1271
49.8406	6237	50.3596	8461	54.9289	1205
49.8806	7472	50.4006	8407	54.9792	1274
49.9206	8923	50.4417	8173	55.0295	1274
49.9606	10598	50.4827	7824	55.0797	1218
50.0006	11792	50.5237	7245	55.13	1247
50.0406	12791	50.5647	6365	55.1802	1242
50.0806	13596	50.6058	5283	55.2305	1209
50.1206	14303	50.6468	4561	55.2807	1231
50.1606	14964	50.6878	4238	55.331	1300
50.2006	15081	50.7289	3916	55.3813	1314
50.2406	15453	50.7699	3893	55.4315	1440
50.2806	15158	50.8109	4079	55.4818	1502
50.3206	14771	50.8519	4262	55.532	1605
50.3606	14225	50.893	4364	55.5823	1645
50.4006	13081	50.934	4282	55.6325	1680
50.4406	11976	50.975	4142	55.6828	1605
50.4806	10422	51.016	3756	55.7331	1641
50.5206	9106	51.0571	3528	55.7833	1462
50.5606	7648	51.0981	2994	55.8336	1291
50.6006	6517	51.1391	2836	55.8838	1258
50.6406	5602	51.1801	2627	55.9341	1166
50.6806	4972	51.2212	2520	55.9843	1081
50.7206	4571	51.2622	2454	56.0346	1070
50.7606	4358	51.3032	2453	56.0849	1076
50.8006	4246	51.3442	2346	56.1351	1103
50.8406	4302	51.3853	2437	56.1854	994
50.8806	4266	51.4263	2411	56.2356	1011
50.9207	4473	51.4673	2515	56.2859	967
50.9607	4446	51.5084	2663	56.3361	1012
51.0007	4432	51.5494	2831	56.3864	1009
51.0407	4378	51.5904	3000	56.4367	1114
51.0807	4291	51.6314	3186	56.4869	1069
51.1207	3966	51.6725	3374	56.5372	1059
51.1607	3709	51.7135	3517	56.5874	1110
51.2007	3421	51.7545	3564	56.6377	1109
51.2407	3244	51.7955	3336	56.688	1069
51.2807	3026	51.8366	3039	56.7382	986
51.3207	2927	51.8776	2772	56.7885	932
51.3607	2741	51.9186	2376	56.8387	906
51.4007	2722	51.9596	2222	56.889	882
51.4407	2645	52.0007	1896	56.9392	837
51.4807	2633	52.0417	1745	56.9895	838
51.5207	2599	52.0827	1637	57.0398	885
51.5607	2749	52.1238	1590	57.09	880
51.6007	2911	52.1648	1597	57.1403	884
51.6407	3067	52.2058	1729	57.1905	857
51.6807	3262	52.2468	1813	57.2408	893
51.7207	3465	52.2879	2164	57.291	887
51.7607	3536	52.3289	2505	57.3413	895
51.8007	3606	52.3699	3147	57.3916	885
51.8407	3674	52.4109	3948	57.4418	864
51.8807	3613	52.452	4942	57.4921	863
51.9207	3405	52.493	5760	57.5423	884
51.9607	3200	52.534	6620	57.5926	876
52.0007	2995	52.575	7657	57.6428	936
52.0407	2769	52.6161	8274	57.6931	852
52.0807	2643	52.6571	8232	57.7434	874
52.1207	2445	52.6981	7822	57.7936	927
52.1607	2311	52.7392	7009	57.8439	828
52.2007	2323	52.7802	6151	57.8941	917
52.2407	2368	52.8212	5186	57.9444	924
52.2807	2730	52.8622	4240	57.9946	925
52.3207	3120	52.9033	3366	58.0449	915
52.3607	3534	52.9443	2843	58.0952	918
52.4007	4251	52.9853	2404	58.1454	893
52.4407	5342	53.0263	1973	58.1957	891
52.4807	6436	53.0674	1746	58.2459	932
52.5207	7691	53.1084	1592	58.2962	911
52.5607	9463	53.1494	1441	58.3464	941
52.6007	11107	53.1904	1437	58.3967	893
52.6407	12632	53.2315	1513	58.447	855
52.6807	13837	53.2725	1567	58.4972	899
52.7207	14634	53.3135	1661	58.5475	908
52.7607	14656	53.3545	1859	58.5977	905
52.8007	13722	53.3956	1920	58.648	1022
52.8407	12394	53.4366	2018	58.6982	1068
52.8807	10498	53.4776	2076	58.7485	1081
52.9207	8812	53.5187	2058	58.7988	1191
52.9607	6929	53.5597	2027	58.849	1296
53.0007	5439	53.6007	1985	58.8993	1537
53.0407	4251	53.6417	1850	58.9495	1512
53.0807	3429	53.6828	1804	58.9998	1640
53.1207	2888	53.7238	1648	59.0501	1662
53.1607	2458	53.7648	1568	59.1003	1722
53.2007	2191	53.8058	1471	59.1506	1716
53.2407	2057	53.8469	1373	59.2008	1675
53.2807	2023	53.8879	1230	59.2511	1648
53.3207	2124	53.9289	1182	59.3013	1592
53.3607	2084	53.9699	1093	59.3516	1693
53.4007	2343	54.011	1045	59.4019	1655
53.4407	2453	54.052	1014	59.4521	1759
53.4807	2649	54.093	1000	59.5024	1921
53.5207	2783	54.1341	1037	59.5526	1956
53.5607	2953	54.1751	1047	59.6029	2120
53.6007	2994	54.2161	984	59.6531	2031
53.6407	2877	54.2571	1010	59.7034	1887
53.6807	2862	54.2982	1035	59.7537	1664
53.7207	2702	54.3392	969	59.8039	1354
53.7607	2424	54.3802	1022	59.8542	1180
53.8007	2267	54.4212	1009	59.9044	1104
53.8407	2067	54.4623	989	59.9547	1007
53.8807	1876	54.5033	1054	60.0049	906
53.9207	1724	54.5443	1135	60.0552	852
53.9607	1570	54.5853	1132	60.1055	903
54.0007	1479	54.6264	1057	60.1557	867
54.0407	1320	54.6674	1130	60.206	927
54.0807	1256	54.7084	1120	60.2562	845
54.1207	1210	54.7494	1079	60.3065	903
54.1607	1159	54.7905	1151	60.3567	848
54.2007	1149	54.8315	1167	60.407	903
54.2407	1150	54.8725	1222	60.4573	852
54.2807	1066	54.9136	1122	60.5075	898
54.3207	1094	54.9546	1101	60.5578	925
54.3607	1104	54.9956	1157	60.608	893
54.4007	1096	55.0366	1154	60.6583	947
54.4407	1095	55.0777	1094	60.7085	985
54.4807	1055	55.1187	1084	60.7588	1022
54.5207	1083	55.1597	1121	60.8091	1079
54.5607	1077	55.2007	1151	60.8593	1097
54.6007	1153	55.2418	1285	60.9096	1106
54.6407	1108	55.2828	1297	60.9598	1044
54.6807	1157	55.3238	1305	61.0101	934
54.7207	1112	55.3648	1385	61.0604	1009
54.7607	1186	55.4059	1443	61.1106	928
54.8007	1173	55.4469	1521	61.1609	970
54.8407	1201	55.4879	1535	61.2111	919
54.8807	1199	55.529	1520	61.2614	965
54.9207	1142	55.57	1400	61.3116	963
54.9607	1127	55.611	1381	61.3619	875
55.0007	1223	55.652	1254	61.4122	939
55.0407	1144	55.6931	1156	61.4624	924
55.0807	1152	55.7341	1200	61.5127	977
55.1207	1188	55.7751	1046	61.5629	981
55.1607	1199	55.8161	1028	61.6132	954
55.2007	1214	55.8572	982	61.6634	891
55.2407	1165	55.8982	1014	61.7137	909
55.2807	1217	55.9392	904	61.764	936
55.3207	1260	55.9802	920	61.8142	889
55.3607	1336	56.0213	896	61.8645	879
55.4007	1325	56.0623	874	61.9147	939
55.4407	1361	56.1033	862	61.965	858
55.4807	1420	56.1443	841	62.0152	941
55.5207	1503	56.1854	922	62.0655	934
55.5607	1518	56.2264	952	62.1158	958
55.6007	1499	56.2674	972	62.166	925
55.6407	1457	56.3085	1091	62.2163	985
55.6808	1428	56.3495	1047	62.2665	970
55.7208	1307	56.3905	1064	62.3168	1061
55.7608	1232	56.4315	1062	62.367	1010
55.8008	1214	56.4726	1058	62.4173	1115
55.8408	1113	56.5136	966	62.4676	1170
55.8808	1078	56.5546	892	62.5178	1164
55.9208	1037	56.5956	820	62.5681	1314
55.9608	998	56.6367	796	62.6183	1365
56.0008	1011	56.6777	758	62.6686	1329
56.0408	1006	56.7187	716	62.7188	1425
56.0808	930	56.7597	727	62.7691	1434
56.1208	938	56.8008	770	62.8194	1562
56.1608	930	56.8418	758	62.8696	1704
56.2008	990	56.8828	775	62.9199	1884
56.2408	1040	56.9239	673	62.9701	2279
56.2808	1083	56.9649	703	63.0204	2595
56.3208	1197	57.0059	717	63.0706	2849
56.3608	1168	57.0469	720	63.1209	2841
56.4008	1273	57.088	721	63.1712	2625
56.4408	1340	57.129	659	63.2214	2175
56.4808	1397	57.17	730	63.2717	1895
56.5208	1326	57.211	697	63.3219	1559
56.5608	1261	57.2521	700	63.3722	1206
56.6008	1187	57.2931	660	63.4225	1063
56.6408	1071	57.3341	685	63.4727	963
56.6808	958	57.3751	690	63.523	967
56.7208	899	57.4162	695	63.5732	879
56.7608	814	57.4572	691	63.6235	986
56.8008	738	57.4982	701	63.6737	910
56.8408	769	57.5393	721	63.724	918
56.8808	733	57.5803	681	63.7743	951
56.9208	739	57.6213	725	63.8245	933
56.9608	690	57.6623	702	63.8748	968
57.0008	742	57.7034	704	63.925	930
57.0408	712	57.7444	690	63.9753	1003
57.0808	709	57.7854	701	64.0255	1002
57.1208	733	57.8264	704	64.0758	1083
57.1608	752	57.8675	732	64.1261	1125
57.2008	794	57.9085	720	64.1763	1083
57.2408	747	57.9495	759	64.2266	1130
57.2808	702	57.9905	799	64.2768	1059
57.3208	731	58.0316	682	64.3271	1031
57.3608	693	58.0726	736	64.3773	896
57.4008	709	58.1136	781	64.4276	887
57.4408	692	58.1546	728	64.4779	862
57.4808	705	58.1957	687	64.5281	870
57.5208	731	58.2367	728	64.5784	788
57.5608	752	58.2777	750	64.6286	809
57.6008	745	58.3188	735	64.6789	807
57.6408	736	58.3598	775	64.7291	789
57.6808	739	58.4008	765	64.7794	776
57.7208	741	58.4418	736	64.8297	795
57.7608	749	58.4829	769	64.8799	776
57.8008	769	58.5239	844	64.9302	725
57.8408	794	58.5649	841	64.9804	817
57.8808	735	58.6059	933	65.0307	763
57.9208	742	58.647	1101	65.0809	770
57.9608	726	58.688	1251	65.1312	796
58.0008	756	58.729	1348	65.1815	837
58.0408	763	58.77	1506	65.2317	780
58.0808	784	58.8111	1511	65.282	838
58.1208	767	58.8521	1666	65.3322	877
58.1608	758	58.8931	1686	65.3825	818
58.2008	764	58.9342	1709	65.4328	801
58.2408	739	58.9752	1696	65.483	854
58.2808	804	59.0162	1615	65.5333	778
58.3208	777	59.0572	1570	65.5835	803
58.3608	768	59.0983	1546	65.6338	764
58.4008	804	59.1393	1560	65.684	844
58.4408	801	59.1803	1617	65.7343	782
58.4808	822	59.2213	1647	65.7846	755
58.5208	854	59.2624	1850	65.8348	825
58.5608	981	59.3034	2011	65.8851	779
58.6008	968	59.3444	2254	65.9353	780
58.6408	1138	59.3854	2374	65.9856	795
58.6808	1275	59.4265	2367	66.0358	753
58.7208	1360	59.4675	2386	66.0861	804
58.7608	1548	59.5085	2146	66.1364	820
58.8008	1651	59.5495	1839	66.1866	810
58.8408	1916	59.5906	1603	66.2369	828
58.8808	2103	59.6316	1406	66.2871	846
58.9208	2185	59.6726	1133	66.3374	858
58.9608	2346	59.7137	1001	66.3876	882
59.0008	2370	59.7547	930	66.4379	872
59.0408	2216	59.7957	821	66.4882	830
59.0808	2193	59.8367	782	66.5384	909
59.1208	2194	59.8778	757	66.5887	906
59.1608	2165	59.9188	720	66.6389	919
59.2008	2169	59.9598	719	66.6892	982
59.2408	2217	60.0008	739	66.7394	1151
59.2808	2306	60.0419	753	66.7897	1222
59.3208	2580	60.0829	709	66.84	1299
59.3608	2750	60.1239	724	66.8902	1398
59.4008	3120	60.1649	805	66.9405	1556
59.4408	3442	60.206	752	66.9907	1847
59.4808	3650	60.247	745	67.041	2120
59.5208	3783	60.288	697	67.0912	2449
59.5608	3682	60.3291	741	67.1415	2822
59.6008	3359	60.3701	718	67.1918	3543
59.6408	3040	60.4111	783	67.242	4612
59.6808	2635	60.4521	786	67.2923	5821
59.7208	2128	60.4932	815	67.3425	7080
59.7608	1757	60.5342	780	67.3928	7737
59.8008	1479	60.5752	901	67.443	7603
59.8408	1210	60.6162	922	67.4933	6423
59.8808	1059	60.6573	957	67.5436	5202
59.9208	940	60.6983	946	67.5938	4286
59.9608	874	60.7393	959	67.6441	3110
60.0008	800	60.7803	936	67.6943	2115
60.0408	830	60.8214	927	67.7446	1613
60.0808	829	60.8624	826	67.7949	1255
60.1208	804	60.9034	818	67.8451	1153
60.1608	796	60.9445	791	67.8954	983
60.2008	794	60.9855	819	67.9456	960
60.2408	797	61.0265	756	67.9959	963
60.2808	758	61.0675	783	68.0461	897
60.3208	773	61.1086	797	68.0964	975
60.3608	801	61.1496	809	68.1467	906
60.4008	757	61.1906	769	68.1969	911
60.4409	812	61.2316	827	68.2472	929
60.4809	814	61.2727	760	68.2974	959
60.5209	865	61.3137	828	68.3477	869
60.5609	853	61.3547	825	68.3979	864
60.6009	908	61.3957	795	68.4482	828
60.6409	880	61.4368	789	68.4985	817
60.6809	951	61.4778	777	68.5487	802
60.7209	975	61.5188	815	68.599	828
60.7609	942	61.5598	785	68.6492	865
60.8009	985	61.6009	748	68.6995	846
60.8409	972	61.6419	788	68.7497	873
60.8809	927	61.6829	738	68.8	965
60.9209	990	61.724	758	68.8503	982
60.9609	974	61.765	743	68.9005	1057
61.0009	878	61.806	769	68.9508	1204
61.0409	873	61.847	741	69.001	1243
61.0809	906	61.8881	751	69.0513	1319
61.1209	928	61.9291	744	69.1015	1370
61.1609	885	61.9701	792	69.1518	1333
61.2009	924	62.0111	756	69.2021	1275
61.2409	895	62.0522	810	69.2523	1184
61.2809	967	62.0932	806	69.3026	1141
61.3209	869	62.1342	863	69.3528	1006
61.3609	822	62.1752	960	69.4031	909
61.4009	858	62.2163	899	69.4533	883
61.4409	870	62.2573	1030	69.5036	898
61.4809	875	62.2983	1011	69.5539	787
61.5209	800	62.3394	1101	69.6041	789
61.5609	854	62.3804	1129	69.6544	772
61.6009	871	62.4214	1213	69.7046	707
61.6409	844	62.4624	1254	69.7549	708
61.6809	785	62.5035	1375	69.8051	711
61.7209	850	62.5445	1400	69.8554	690
61.7609	801	62.5855	1429	69.9057	679
61.8009	811	62.6265	1613	69.9559	672
61.8409	809	62.6676	1696	70.0062	660
61.8809	785	62.7086	1733	70.0564	693
61.9209	764	62.7496	1840	70.1067	617
61.9609	830	62.7906	1972	70.157	673
62.0009	814	62.8317	2079	70.2072	649
62.0409	846	62.8727	2069	70.2575	677
62.0809	868	62.9137	2077	70.3077	690
62.1209	865	62.9547	2032	70.358	639
62.1609	971	62.9958	1869	70.4082	688
62.2009	948	63.0368	1672	70.4585	669
62.2409	1112	63.0778	1511	70.5088	666
62.2809	1116	63.1189	1270	70.559	683
62.3209	1096	63.1599	1174	70.6093	667
62.3609	1155	63.2009	1076	70.6595	703
62.4009	1252	63.2419	929	70.7098	664
62.4409	1332	63.283	868	70.76	638
62.4809	1543	63.324	825	70.8103	594
62.5209	1703	63.365	793	70.8606	700
62.5609	1835	63.406	760	70.9108	618
62.6009	1993	63.4471	785	70.9611	650
62.6409	2162	63.4881	789	71.0113	667
62.6809	2293	63.5291	783	71.0616	650
62.7209	2277	63.5701	800	71.1118	614
62.7609	2343	63.6112	756	71.1621	585
62.8009	2237	63.6522	753	71.2124	639
62.8409	2127	63.6932	808	71.2626	631
62.8809	1903	63.7343	844	71.3129	627
62.9209	1718	63.7753	822	71.3631	613
62.9609	1564	63.8163	895	71.4134	639
63.0009	1388	63.8573	864	71.4636	648
63.0409	1244	63.8984	947	71.5139	629
63.0809	1142	63.9394	973	71.5642	662
63.1209	986	63.9804	983	71.6144	672
63.1609	1009	64.0214	985	71.6647	644
63.2009	913	64.0625	920	71.7149	696
63.2409	906	64.1035	900	71.7652	679
63.2809	840	64.1445	855	71.8154	635
63.3209	909	64.1855	837	71.8657	637
63.3609	835	64.2266	803	71.916	728
63.4009	735	64.2676	742	71.9662	652
63.4409	806	64.3086	681	72.0165	692
63.4809	762	64.3497	720	72.0667	694
63.5209	740	64.3907	672	72.117	718
63.5609	759	64.4317	629	72.1673	777
63.6009	723	64.4727	672	72.2175	768
63.6409	779	64.5138	652	72.2678	755
63.6809	857	64.5548	658	72.318	738
63.7209	745	64.5958	617	72.3683	788
63.7609	787	64.6368	672	72.4185	745
63.8009	787	64.6779	641	72.4688	749
63.8409	908	64.7189	589	72.5191	815
63.8809	923	64.7599	619	72.5693	698
63.9209	914	64.8009	642	72.6196	734
63.9609	974	64.842	668	72.6698	673
64.0009	976	64.883	620	72.7201	732
64.0409	952	64.924	657	72.7703	685
64.0809	964	64.965	709	72.8206	688
64.1209	896	65.0061	634	72.8709	717
64.1609	916	65.0471	637	72.9211	695
64.2009	942	65.0881	680	72.9714	705
64.2409	877	65.1292	671	73.0216	680
64.2809	834	65.1702	744	73.0719	676
64.3209	817	65.2112	710	73.1221	626
64.3609	768	65.2522	764	73.1724	666
64.4009	709	65.2933	694	73.2227	684
64.4409	703	65.3343	657	73.2729	687
64.4809	706	65.3753	710	73.3232	684
64.5209	647	65.4163	684	73.3734	698
64.5609	613	65.4574	631	73.4237	728
64.6009	692	65.4984	657	73.4739	768
64.6409	635	65.5394	637	73.5242	798
64.6809	650	65.5804	646	73.5745	714
64.7209	596	65.6215	642	73.6247	797
64.7609	611	65.6625	635	73.675	843
64.8009	570	65.7035	643	73.7252	879
64.8409	613	65.7446	678	73.7755	940
64.8809	605	65.7856	629	73.8257	992
64.9209	588	65.8266	588	73.876	1039
64.9609	620	65.8676	684	73.9263	1250
65.0009	636	65.9087	649	73.9765	1397
65.0409	695	65.9497	643	74.0268	1931
65.0809	602	65.9907	655	74.077	2722
65.1209	667	66.0317	672	74.1273	3971
65.1609	669	66.0728	682	74.1775	5987
65.201	684	66.1138	624	74.2278	7934
65.241	665	66.1548	634	74.2781	8811
65.281	698	66.1958	634	74.3283	8987
65.321	710	66.2369	659	74.3786	7664
65.361	699	66.2779	646	74.4288	6153
65.401	658	66.3189	692	74.4791	5248
65.441	708	66.3599	699	74.5294	4043
65.481	678	66.401	714	74.5796	2704
65.521	698	66.442	743	74.6299	1671
65.561	632	66.483	778	74.6801	1227
65.601	677	66.5241	807	74.7304	1065
65.641	673	66.5651	862	74.7806	869
65.681	642	66.6061	862	74.8309	866
65.721	650	66.6471	963	74.8812	793
65.761	633	66.6882	1024	74.9314	740
65.801	629	66.7292	1066	74.9817	746
65.841	583	66.7702	1170	75.0319	704
65.881	623	66.8112	1330	75.0822	705
65.921	626	66.8523	1351	75.1324	641
65.961	623	66.8933	1600	75.1827	736
66.001	665	66.9343	1803	75.233	687
66.041	625	66.9753	2028	75.2832	702
66.081	679	67.0164	2490	75.3335	699
66.121	698	67.0574	2895	75.3837	693
66.161	677	67.0984	3517	75.434	670
66.201	641	67.1395	4209	75.4842	660
66.241	706	67.1805	4457	75.5345	680
66.281	696	67.2215	4738	75.5848	647
66.321	699	67.2625	4564	75.635	661
66.361	686	67.3036	4269	75.6853	630
66.401	718	67.3446	3645	75.7355	635
66.441	801	67.3856	2931	75.7858	657
66.481	791	67.4266	2457	75.836	643
66.521	818	67.4677	2032	75.8863	597
66.561	953	67.5087	1606	75.9366	597
66.601	990	67.5497	1289	75.9868	656
66.641	1051	67.5907	1132	76.0371	623
66.681	1152	67.6318	947	76.0873	635
66.721	1257	67.6728	834	76.1376	620
66.761	1518	67.7138	785	76.1878	590
66.801	1536	67.7549	747	76.2381	603
66.841	1762	67.7959	744	76.2884	687
66.881	1802	67.8369	686	76.3386	651
66.921	2080	67.8779	755	76.3889	634
66.961	2301	67.919	725	76.4391	619
67.001	2420	67.96	785	76.4894	673
67.041	2568	68.001	828	76.5397	587
67.081	2639	68.042	705	76.5899	576
67.121	2609	68.0831	787	76.6402	630
67.161	2590	68.1241	766	76.6904	615
67.201	2532	68.1651	789	76.7407	594
67.241	2330	68.2061	683	76.7909	674
67.281	2220	68.2472	690	76.8412	683
67.321	2016	68.2882	745	76.8915	658
67.361	1791	68.3292	678	76.9417	625
67.401	1648	68.3702	646	76.992	641
67.441	1476	68.4113	644	77.0422	650
67.481	1304	68.4523	655	77.0925	672
67.521	1127	68.4933	641	77.1427	571
67.561	1003	68.5344	689	77.193	675
67.601	920	68.5754	698	77.2433	598
67.641	862	68.6164	696	77.2935	614
67.681	836	68.6574	723	77.3438	628
67.721	760	68.6985	772	77.394	627
67.761	712	68.7395	790	77.4443	631
67.801	708	68.7805	857	77.4945	657
67.841	736	68.8215	1000	77.5448	658
67.881	729	68.8626	1041	77.5951	611
67.921	720	68.9036	1118	77.6453	643
67.961	827	68.9446	1085	77.6956	647
68.001	781	68.9856	1221	77.7458	640
68.041	831	69.0267	1224	77.7961	634
68.081	811	69.0677	1156	77.8463	622
68.121	873	69.1087	1087	77.8966	668
68.161	944	69.1498	998	77.9469	577
68.201	927	69.1908	955	77.9971	627
68.241	909	69.2318	807	78.0474	639
68.281	865	69.2728	773	78.0976	693
68.321	811	69.3139	694	78.1479	760
68.361	785	69.3549	665	78.1981	815
68.401	790	69.3959	682	78.2484	881
68.441	746	69.4369	642	78.2987	930
68.481	668	69.478	605	78.3489	921
68.521	757	69.519	566	78.3992	915
68.561	747	69.56	570	78.4494	878
68.601	738	69.601	573	78.4997	843
68.641	739	69.6421	625	78.5499	837
68.681	755	69.6831	564	78.6002	826
68.721	803	69.7241	585	78.6505	770
68.761	833	69.7651	566	78.7007	760
68.801	892	69.8062	552	78.751	772
68.841	929	69.8472	550	78.8012	728
68.881	1005	69.8882	529	78.8515	732
68.921	1108	69.9293	572	78.9018	736
68.961	1194	69.9703	541	78.952	678
69.001	1197	70.0113	580	79.0023	681
69.041	1152	70.0523	559	79.0525	701
69.081	1108	70.0934	560	79.1028	709
69.121	1048	70.1344	528	79.153	730
69.161	1037	70.1754	549	79.2033	729
69.201	1014	70.2164	511	79.2536	762
69.241	950	70.2575	546	79.3038	738
69.281	869	70.2985	538	79.3541	811
69.321	793	70.3395	515	79.4043	805
69.361	712	70.3805	514	79.4546	863
69.401	678	70.4216	507	79.5048	924
69.441	646	70.4626	559	79.5551	900
69.481	615	70.5036	516	79.6054	1008
69.521	560	70.5447	542	79.6556	1024
69.561	582	70.5857	525	79.7059	1027
69.601	539	70.6267	489	79.7561	1084
69.641	553	70.6677	515	79.8064	1087
69.681	545	70.7088	512	79.8566	1189
69.721	508	70.7498	542	79.9069	1226
69.761	583	70.7908	506	79.9572	1241
69.801	524	70.8318	502
69.841	537	70.8729	512
69.881	520	70.9139	528
69.921	512	70.9549	528
69.9611	506	70.9959	474
70.0011	498	71.037	464
70.0411	551	71.078	489
70.0811	533	71.119	520
70.1211	503	71.1601	563
70.1611	471	71.2011	509
70.2011	508	71.2421	491
70.2411	500	71.2831	506
70.2811	503	71.3242	517
70.3211	483	71.3652	540
70.3611	475	71.4062	472
70.4011	492	71.4472	518
70.4411	469	71.4883	487
70.4811	480	71.5293	524
70.5211	476	71.5703	538
70.5611	437	71.6113	534
70.6011	458	71.6524	527
70.6411	506	71.6934	537
70.6811	446	71.7344	547
70.7211	462	71.7754	514
70.7611	478	71.8165	553
70.8011	495	71.8575	542
70.8411	443	71.8985	514
70.8811	434	71.9396	564
70.9211	434	71.9806	570
70.9611	435	72.0216	571
71.0011	449	72.0626	599
71.0411	436	72.1037	608
71.0811	486	72.1447	634
71.1211	436	72.1857	639
71.1611	467	72.2267	583
71.2011	437	72.2678	630
71.2411	443	72.3088	609
71.2811	449	72.3498	636
71.3211	486	72.3908	614
71.3611	468	72.4319	636
71.4011	433	72.4729	619
71.4411	448	72.5139	612
71.4811	460	72.555	568
71.5211	447	72.596	558
71.5611	461	72.637	564
71.6011	473	72.678	515
71.6411	439	72.7191	516
71.6811	477	72.7601	546
71.7211	475	72.8011	524
71.7611	478	72.8421	511
71.8011	506	72.8832	550
71.8411	481	72.9242	561
71.8811	475	72.9652	550
71.9211	504	73.0062	542
71.9611	526	73.0473	513
72.0011	467	73.0883	524
72.0411	473	73.1293	597
72.0811	502	73.1703	585
72.1211	514	73.2114	585
72.1611	552	73.2524	570
72.2011	570	73.2934	594
72.2411	525	73.3345	611
72.2811	566	73.3755	594
72.3211	583	73.4165	636
72.3611	569	73.4575	633
72.4011	591	73.4986	688
72.4411	603	73.5396	695
72.4811	549	73.5806	771
72.5211	555	73.6216	713
72.5611	490	73.6627	813
72.6011	546	73.7037	804
72.6411	532	73.7447	869
72.6811	499	73.7857	962
72.7211	504	73.8268	1124
72.7611	515	73.8678	1446
72.8011	485	73.9088	1877
72.8411	480	73.9499	2723
72.8811	481	73.9909	3487
72.9211	476	74.0319	4299
72.9611	495	74.0729	4880
73.0011	467	74.114	5260
73.0411	494	74.155	5329
73.0811	497	74.196	4855
73.1211	460	74.237	4217
73.1611	466	74.2781	3480
73.2011	472	74.3191	2908
73.2411	480	74.3601	2509
73.2811	480	74.4011	1930
73.3211	531	74.4422	1398
73.3611	540	74.4832	987
73.4011	541	74.5242	829
73.4411	598	74.5653	734
73.4811	633	74.6063	700
73.5211	587	74.6473	666
73.5611	637	74.6883	575
73.6011	622	74.7294	597
73.6411	730	74.7704	601
73.6811	704	74.8114	555
73.7211	676	74.8524	551
73.7611	653	74.8935	532
73.8011	696	74.9345	532
73.8411	635	74.9755	491
73.8811	681	75.0165	553
73.9211	633	75.0576	503
73.9611	628	75.0986	568
74.0011	569	75.1396	526
74.0411	566	75.1806	551
74.0811	541	75.2217	558
74.1211	506	75.2627	542
74.1611	549	75.3037	550
74.2011	525	75.3448	551
74.2411	542	75.3858	537
74.2811	477	75.4268	518
74.3211	448	75.4678	506
74.3611	450	75.5089	544
74.4011	421	75.5499	530
74.4411	475	75.5909	534
74.4811	445	75.6319	548
74.5211	443	75.673	488
74.5611	419	75.714	497
74.6011	476	75.755	498
74.6411	428	75.796	536
74.6811	424	75.8371	471
74.7212	412	75.8781	523
74.7612	411	75.9191	502
74.8012	411	75.9602	473
74.8412	391	76.0012	488
74.8812	409	76.0422	449
74.9212	381	76.0832	551
74.9612	408	76.1243	518
75.0012	450	76.1653	475
75.0412	423	76.2063	491
75.0812	432	76.2473	529
75.1212	454	76.2884	503
75.1612	487	76.3294	467
75.2012	531	76.3704	485
75.2412	492	76.4114	488
75.2812	505	76.4525	482
75.3212	511	76.4935	501
75.3612	503	76.5345	484
75.4012	523	76.5755	525
75.4412	481	76.6166	514
75.4812	504	76.6576	481
75.5212	469	76.6986	520
75.5612	459	76.7397	498
75.6012	471	76.7807	491
75.6412	420	76.8217	534
75.6812	456	76.8627	517
75.7212	435	76.9038	522
75.7612	398	76.9448	470
75.8012	404	76.9858	552
75.8412	464	77.0268	503
75.8812	430	77.0679	519
75.9212	409	77.1089	518
75.9612	418	77.1499	520
76.0012	423	77.1909	478
76.0412	427	77.232	478
76.0812	434	77.273	545
76.1212	408	77.314	480
76.1612	397	77.3551	540
76.2012	418	77.3961	498
76.2412	432	77.4371	450
76.2812	413	77.4781	482
76.3212	399	77.5192	473
76.3612	409	77.5602	511
76.4012	385	77.6012	503
76.4412	378	77.6422	513
76.4812	404	77.6833	488
76.5212	388	77.7243	538
76.5612	428	77.7653	505
76.6012	405	77.8063	511
76.6412	426	77.8474	530
76.6812	434	77.8884	543
76.7212	427	77.9294	533
76.7612	397	77.9704	620
76.8012	420	78.0115	576
76.8412	442	78.0525	596
76.8812	435	78.0935	708
76.9212	476	78.1346	662
76.9612	415	78.1756	747
77.0012	451	78.2166	786
77.0412	412	78.2576	786
77.0812	393	78.2987	797
77.1212	468	78.3397	764
77.1612	419	78.3807	747
77.2012	426	78.4217	722
77.2412	442	78.4628	720
77.2812	430	78.5038	740
77.3212	444	78.5448	689
77.3612	435	78.5858	618
77.4012	476	78.6269	647
77.4412	432	78.6679	557
77.4812	458	78.7089	596
77.5212	470	78.75	590
77.5612	445	78.791	547
77.6012	453	78.832	537
77.6412	434	78.873	556
77.6812	471	78.9141	553
77.7212	429	78.9551	540
77.7612	460	78.9961	564
77.8012	480	79.0371	541
77.8412	414	79.0782	545
77.8812	470	79.1192	548
77.9212	463	79.1602	542
77.9612	484	79.2012	568
78.0012	497	79.2423	580
78.0412	519	79.2833	578
78.0812	549	79.3243	608
78.1212	573	79.3654	629
78.1612	647	79.4064	650
78.2012	663	79.4474	687
78.2412	741	79.4884	618
78.2812	777	79.5295	689
78.3212	869	79.5705	700
78.3612	896	79.6115	744
78.4012	864	79.6525	715
78.4412	917	79.6936	722
78.4812	945	79.7346	774
78.5212	927	79.7756	794
78.5612	881	79.8166	805
78.6012	834	79.8577	815
78.6412	860	79.8987	875
78.6812	764	79.9397	906
78.7212	688	79.9807	911
78.7612	695
78.8012	626
78.8412	603
78.8812	580
78.9212	578
78.9612	519
79.0012	497
79.0412	497
79.0812	519
79.1212	505
79.1612	579
79.2012	556
79.2412	561
79.2812	573
79.3212	622
79.3612	628
79.4012	602
79.4413	631
79.4813	713
79.5213	759
79.5613	791
79.6013	864
79.6413	904
79.6813	922
79.7213	960
79.7613	1016
79.8013	1056
79.8413	1174
79.8813	1170
79.9213	1268
79.9613	1356

## Sheet: Fig 2d
FeKMg-8h		FeKMg-100h		FeKMg-400h				PDF#17-0333		PDF#36-1249
2 theta (degree)	Intensity (a.u.)	2 theta (degree)	Intensity (a.u.)	2 theta (degree)	Intensity (a.u.)			2 theta (degree)	Intensity (a.u.)	2 theta (degree)	Intensity (a.u.)
30.0002	1754	30.0002	1351	30.0002	3266			46.413	8	44.054	25
30.0402	1691	30.0402	1306	30.0402	3069			46.74	30	48.568	25
30.0802	1687	30.0802	1404	30.0802	3231			49.862	40	50.654	100
30.1202	1672	30.1202	1320	30.1202	3035			52.595	100	67.644	13
30.1602	1770	30.1602	1363	30.1602	3251			53.451	16	81.022	16
30.2002	1700	30.2002	1358	30.2002	3054			56.331	6
30.2402	1755	30.2402	1335	30.2402	3049			58.875	10
30.2802	1724	30.2802	1360	30.2802	3072			59.341	20
30.3202	1775	30.3202	1343	30.3202	2932			62.671	16
30.3602	1662	30.3602	1381	30.3602	2983			78.285	4
30.4002	1657	30.4002	1378	30.4002	2965			83.069	8
30.4402	1674	30.4402	1318	30.4402	2934
30.4802	1697	30.4802	1367	30.4802	2923
30.5202	1676	30.5202	1419	30.5202	2961
30.5602	1732	30.5602	1366	30.5602	2923
30.6002	1659	30.6002	1376	30.6002	2851
30.6402	1645	30.6402	1369	30.6402	2910
30.6802	1596	30.6802	1394	30.6802	2852
30.7202	1686	30.7202	1340	30.7202	2827
30.7602	1619	30.7602	1375	30.7602	2856
30.8002	1673	30.8002	1269	30.8002	2825
30.8402	1652	30.8402	1234	30.8402	2741
30.8802	1626	30.8802	1298	30.8802	2778
30.9202	1677	30.9202	1246	30.9202	2767
30.9602	1608	30.9602	1228	30.9602	2722
31.0002	1620	31.0002	1269	31.0002	2751
31.0402	1661	31.0402	1242	31.0402	2682
31.0802	1526	31.0802	1188	31.0802	2664
31.1202	1639	31.1202	1223	31.1202	2627
31.1602	1603	31.1602	1165	31.1602	2496
31.2002	1581	31.2002	1201	31.2002	2518
31.2402	1608	31.2402	1118	31.2402	2491
31.2802	1633	31.2802	1104	31.2802	2378
31.3202	1501	31.3202	1168	31.3202	2282
31.3602	1561	31.3602	1114	31.3602	2254
31.4002	1558	31.4002	1107	31.4002	2227
31.4402	1481	31.4402	1064	31.4402	2222
31.4802	1512	31.4802	1146	31.4802	2196
31.5202	1446	31.5202	1048	31.5202	2264
31.5602	1501	31.5602	1083	31.5602	2175
31.6002	1497	31.6002	1080	31.6002	2128
31.6402	1478	31.6402	1113	31.6402	2021
31.6802	1527	31.6802	1053	31.6802	2045
31.7202	1487	31.7202	1031	31.7202	2018
31.7602	1505	31.7602	1050	31.7602	2016
31.8002	1439	31.8002	1057	31.8002	2084
31.8402	1449	31.8402	1006	31.8402	2107
31.8802	1475	31.8802	1034	31.8802	2004
31.9203	1453	31.9203	1025	31.9203	1908
31.9603	1454	31.9603	1015	31.9603	1979
32.0003	1481	32.0003	1005	32.0003	1944
32.0403	1499	32.0403	1032	32.0403	1878
32.0803	1427	32.0803	999	32.0803	1909
32.1203	1398	32.1203	982	32.1203	1851
32.1603	1496	32.1603	993	32.1603	1914
32.2003	1493	32.2003	1036	32.2003	1753
32.2403	1432	32.2403	1011	32.2403	1894
32.2803	1464	32.2803	960	32.2803	1804
32.3203	1420	32.3203	973	32.3203	1896
32.3603	1434	32.3603	993	32.3603	1806
32.4003	1384	32.4003	956	32.4003	1806
32.4403	1469	32.4403	970	32.4403	1896
32.4803	1382	32.4803	1014	32.4803	1778
32.5203	1403	32.5203	1018	32.5203	1821
32.5603	1364	32.5603	1032	32.5603	1818
32.6003	1364	32.6003	985	32.6003	1686
32.6403	1365	32.6403	966	32.6403	1786
32.6803	1401	32.6803	901	32.6803	1690
32.7203	1384	32.7203	975	32.7203	1705
32.7603	1332	32.7603	930	32.7603	1751
32.8003	1390	32.8003	913	32.8003	1730
32.8403	1358	32.8403	939	32.8403	1703
32.8803	1366	32.8803	948	32.8803	1729
32.9203	1446	32.9203	964	32.9203	1707
32.9603	1358	32.9603	935	32.9603	1685
33.0003	1308	33.0003	894	33.0003	1645
33.0403	1381	33.0403	948	33.0403	1648
33.0803	1288	33.0803	929	33.0803	1673
33.1203	1392	33.1203	920	33.1203	1628
33.1603	1328	33.1603	902	33.1603	1640
33.2003	1327	33.2003	918	33.2003	1620
33.2403	1317	33.2403	914	33.2403	1600
33.2803	1304	33.2803	909	33.2803	1564
33.3203	1234	33.3203	893	33.3203	1678
33.3603	1332	33.3603	826	33.3603	1577
33.4003	1258	33.4003	865	33.4003	1515
33.4403	1329	33.4403	878	33.4403	1519
33.4803	1289	33.4803	911	33.4803	1523
33.5203	1252	33.5203	867	33.5203	1508
33.5603	1341	33.5603	884	33.5603	1582
33.6003	1327	33.6003	863	33.6003	1418
33.6403	1292	33.6403	841	33.6403	1476
33.6803	1291	33.6803	845	33.6803	1478
33.7203	1258	33.7203	859	33.7203	1468
33.7603	1321	33.7603	817	33.7603	1481
33.8003	1316	33.8003	766	33.8003	1456
33.8403	1234	33.8403	883	33.8403	1500
33.8803	1267	33.8803	816	33.8803	1495
33.9203	1312	33.9203	811	33.9203	1513
33.9603	1242	33.9603	828	33.9603	1423
34.0003	1307	34.0003	794	34.0003	1471
34.0403	1221	34.0403	864	34.0403	1482
34.0803	1244	34.0803	845	34.0803	1433
34.1203	1235	34.1203	820	34.1203	1381
34.1603	1209	34.1603	820	34.1603	1463
34.2003	1286	34.2003	818	34.2003	1465
34.2403	1175	34.2403	791	34.2403	1426
34.2803	1208	34.2803	848	34.2803	1385
34.3203	1278	34.3203	839	34.3203	1387
34.3603	1295	34.3603	774	34.3603	1343
34.4003	1238	34.4003	801	34.4003	1384
34.4403	1251	34.4403	831	34.4403	1377
34.4803	1311	34.4803	849	34.4803	1395
34.5203	1296	34.5203	882	34.5203	1407
34.5603	1278	34.5603	841	34.5603	1495
34.6003	1263	34.6003	817	34.6003	1353
34.6403	1294	34.6403	849	34.6403	1395
34.6803	1141	34.6803	838	34.6803	1510
34.7203	1246	34.7203	854	34.7203	1514
34.7603	1258	34.7603	841	34.7603	1498
34.8003	1243	34.8003	897	34.8003	1544
34.8403	1283	34.8403	861	34.8403	1601
34.8803	1291	34.8803	872	34.8803	1678
34.9203	1327	34.9203	921	34.9203	1647
34.9603	1269	34.9603	968	34.9603	1654
35.0003	1265	35.0003	934	35.0003	1590
35.0403	1371	35.0403	1050	35.0403	1621
35.0803	1292	35.0803	1063	35.0803	1562
35.1203	1335	35.1203	1023	35.1203	1663
35.1603	1383	35.1603	989	35.1603	1648
35.2003	1360	35.2003	932	35.2003	1597
35.2403	1323	35.2403	940	35.2403	1547
35.2803	1282	35.2803	916	35.2803	1463
35.3203	1252	35.3203	900	35.3203	1459
35.3603	1239	35.3603	895	35.3603	1337
35.4003	1140	35.4003	868	35.4003	1402
35.4403	1242	35.4403	845	35.4403	1360
35.4803	1138	35.4803	830	35.4803	1410
35.5203	1202	35.5203	800	35.5203	1388
35.5603	1204	35.5603	793	35.5603	1438
35.6003	1202	35.6003	799	35.6003	1412
35.6403	1164	35.6403	815	35.6403	1392
35.6803	1129	35.6803	803	35.6803	1374
35.7203	1175	35.7203	813	35.7203	1310
35.7603	1163	35.7603	772	35.7603	1327
35.8003	1165	35.8003	818	35.8003	1263
35.8403	1206	35.8403	808	35.8403	1293
35.8803	1158	35.8803	791	35.8803	1238
35.9203	1109	35.9203	785	35.9203	1229
35.9603	1147	35.9603	743	35.9603	1272
36.0003	1159	36.0003	791	36.0003	1227
36.0403	1149	36.0403	736	36.0403	1224
36.0803	1173	36.0803	779	36.0803	1172
36.1203	1142	36.1203	808	36.1203	1219
36.1603	1143	36.1603	769	36.1603	1177
36.2003	1202	36.2003	724	36.2003	1242
36.2403	1155	36.2403	768	36.2403	1233
36.2803	1118	36.2803	771	36.2803	1203
36.3203	1150	36.3203	730	36.3203	1229
36.3603	1168	36.3603	758	36.3603	1188
36.4003	1172	36.4003	786	36.4003	1204
36.4403	1192	36.4403	798	36.4403	1162
36.4803	1200	36.4803	726	36.4803	1195
36.5203	1075	36.5203	754	36.5203	1243
36.5603	1142	36.5603	781	36.5603	1202
36.6003	1158	36.6003	772	36.6003	1251
36.6403	1173	36.6403	742	36.6403	1235
36.6804	1131	36.6804	720	36.6804	1158
36.7204	1167	36.7204	734	36.7204	1209
36.7604	1077	36.7604	754	36.7604	1221
36.8004	1165	36.8004	772	36.8004	1163
36.8404	1132	36.8404	785	36.8404	1134
36.8804	1138	36.8804	753	36.8804	1141
36.9204	1176	36.9204	712	36.9204	1176
36.9604	1139	36.9604	803	36.9604	1169
37.0004	1114	37.0004	710	37.0004	1222
37.0404	1169	37.0404	688	37.0404	1175
37.0804	1140	37.0804	768	37.0804	1235
37.1204	1140	37.1204	775	37.1204	1332
37.1604	1179	37.1604	742	37.1604	1196
37.2004	1149	37.2004	749	37.2004	1337
37.2404	1192	37.2404	766	37.2404	1419
37.2804	1226	37.2804	703	37.2804	1542
37.3204	1201	37.3204	754	37.3204	1583
37.3604	1144	37.3604	733	37.3604	1704
37.4004	1233	37.4004	736	37.4004	1775
37.4404	1192	37.4404	781	37.4404	1780
37.4804	1219	37.4804	755	37.4804	1852
37.5204	1263	37.5204	762	37.5204	1763
37.5604	1261	37.5604	778	37.5604	1763
37.6004	1265	37.6004	767	37.6004	1682
37.6404	1286	37.6404	797	37.6404	1551
37.6804	1216	37.6804	777	37.6804	1484
37.7204	1353	37.7204	778	37.7204	1544
37.7604	1357	37.7604	858	37.7604	1629
37.8004	1361	37.8004	869	37.8004	1784
37.8404	1493	37.8404	985	37.8404	1878
37.8804	1565	37.8804	1021	37.8804	2100
37.9204	1786	37.9204	1172	37.9204	2402
37.9604	2158	37.9604	1285	37.9604	2563
38.0004	2614	38.0004	1511	38.0004	2665
38.0404	3192	38.0404	1640	38.0404	2729
38.0804	3645	38.0804	1831	38.0804	2579
38.1204	3919	38.1204	2038	38.1204	2425
38.1604	3903	38.1604	2366	38.1604	2057
38.2004	3352	38.2004	2577	38.2004	1767
38.2404	2670	38.2404	2746	38.2404	1518
38.2804	2068	38.2804	2353	38.2804	1370
38.3204	1659	38.3204	1954	38.3204	1224
38.3604	1358	38.3604	1449	38.3604	1126
38.4004	1287	38.4004	1160	38.4004	1140
38.4404	1142	38.4404	933	38.4404	1202
38.4804	1136	38.4804	865	38.4804	1103
38.5204	1122	38.5204	807	38.5204	1190
38.5604	1134	38.5604	809	38.5604	1120
38.6004	1038	38.6004	810	38.6004	1060
38.6404	1150	38.6404	838	38.6404	1138
38.6804	1027	38.6804	739	38.6804	1117
38.7204	1036	38.7204	765	38.7204	1139
38.7604	1080	38.7604	781	38.7604	1177
38.8004	1030	38.8004	766	38.8004	1163
38.8404	1095	38.8404	784	38.8404	1111
38.8804	1035	38.8804	765	38.8804	1120
38.9204	993	38.9204	771	38.9204	1157
38.9604	1003	38.9604	775	38.9604	1124
39.0004	1021	39.0004	738	39.0004	1131
39.0404	1039	39.0404	771	39.0404	1125
39.0804	1060	39.0804	852	39.0804	1119
39.1204	1056	39.1204	822	39.1204	1080
39.1604	1076	39.1604	778	39.1604	1187
39.2004	1059	39.2004	802	39.2004	1143
39.2404	1080	39.2404	783	39.2404	1245
39.2804	1200	39.2804	848	39.2804	1223
39.3204	1121	39.3204	890	39.3204	1185
39.3604	1205	39.3604	915	39.3604	1231
39.4004	1162	39.4004	938	39.4004	1249
39.4404	1212	39.4404	959	39.4404	1210
39.4804	1206	39.4804	950	39.4804	1293
39.5204	1245	39.5204	986	39.5204	1208
39.5604	1181	39.5604	984	39.5604	1106
39.6004	1241	39.6004	1014	39.6004	1177
39.6404	1218	39.6404	982	39.6404	1182
39.6804	1217	39.6804	1024	39.6804	1172
39.7204	1134	39.7204	932	39.7204	1173
39.7604	1092	39.7604	888	39.7604	1184
39.8004	1056	39.8004	945	39.8004	1221
39.8404	1097	39.8404	876	39.8404	1191
39.8804	1065	39.8804	842	39.8804	1222
39.9204	1075	39.9204	874	39.9204	1178
39.9604	1077	39.9604	891	39.9604	1181
40.0004	1019	40.0004	874	40.0004	1176
40.0404	1052	40.0404	875	40.0404	1179
40.0804	1052	40.0804	867	40.0804	1179
40.1204	1002	40.1204	877	40.1204	1121
40.1604	1019	40.1604	821	40.1604	1055
40.2004	1052	40.2004	854	40.2004	1134
40.2404	1014	40.2404	893	40.2404	1059
40.2804	944	40.2804	883	40.2804	1103
40.3204	958	40.3204	855	40.3204	1069
40.3604	994	40.3604	859	40.3604	1001
40.4004	1069	40.4004	807	40.4004	952
40.4404	1031	40.4404	824	40.4404	1009
40.4804	945	40.4804	807	40.4804	1013
40.5204	1014	40.5204	779	40.5204	1045
40.5604	930	40.5604	743	40.5604	1012
40.6004	997	40.6004	725	40.6004	993
40.6404	971	40.6404	758	40.6404	999
40.6804	961	40.6804	654	40.6804	1020
40.7204	1007	40.7204	730	40.7204	1000
40.7604	1028	40.7604	703	40.7604	975
40.8004	940	40.8004	674	40.8004	1008
40.8404	987	40.8404	711	40.8404	918
40.8804	952	40.8804	718	40.8804	965
40.9204	1003	40.9204	691	40.9204	962
40.9604	989	40.9604	771	40.9604	968
41.0004	983	41.0004	718	41.0004	1006
41.0404	1010	41.0404	676	41.0404	962
41.0804	1015	41.0804	715	41.0804	1007
41.1204	968	41.1204	727	41.1204	1021
41.1604	997	41.1604	726	41.1604	1049
41.2004	955	41.2004	755	41.2004	1063
41.2404	1004	41.2404	709	41.2404	1139
41.2804	1038	41.2804	761	41.2804	1184
41.3204	1105	41.3204	722	41.3204	1218
41.3604	1011	41.3604	765	41.3604	1323
41.4005	1161	41.4005	806	41.4005	1289
41.4405	1238	41.4405	796	41.4405	1464
41.4805	1305	41.4805	859	41.4805	1463
41.5205	1415	41.5205	920	41.5205	1505
41.5605	1437	41.5605	989	41.5605	1461
41.6005	1332	41.6005	1007	41.6005	1373
41.6405	1334	41.6405	963	41.6405	1275
41.6805	1345	41.6805	986	41.6805	1223
41.7205	1382	41.7205	1026	41.7205	1287
41.7605	1394	41.7605	1054	41.7605	1281
41.8005	1531	41.8005	1061	41.8005	1336
41.8405	1608	41.8405	1111	41.8405	1372
41.8805	1585	41.8805	1173	41.8805	1348
41.9205	1735	41.9205	1238	41.9205	1315
41.9605	1758	41.9605	1289	41.9605	1402
42.0005	1593	42.0005	1371	42.0005	1276
42.0405	1412	42.0405	1342	42.0405	1235
42.0805	1362	42.0805	1301	42.0805	1161
42.1205	1256	42.1205	1233	42.1205	1219
42.1605	1189	42.1605	1132	42.1605	1138
42.2005	1147	42.2005	1069	42.2005	1083
42.2405	1082	42.2405	1086	42.2405	1058
42.2805	1045	42.2805	958	42.2805	1008
42.3205	1021	42.3205	884	42.3205	954
42.3605	916	42.3605	853	42.3605	946
42.4005	1035	42.4005	856	42.4005	985
42.4405	1011	42.4405	796	42.4405	960
42.4805	1007	42.4805	762	42.4805	894
42.5205	931	42.5205	751	42.5205	974
42.5605	960	42.5605	751	42.5605	916
42.6005	957	42.6005	742	42.6005	995
42.6405	932	42.6405	739	42.6405	918
42.6805	1011	42.6805	763	42.6805	942
42.7205	958	42.7205	733	42.7205	944
42.7605	924	42.7605	754	42.7605	963
42.8005	978	42.8005	732	42.8005	960
42.8405	995	42.8405	740	42.8405	977
42.8805	1018	42.8805	725	42.8805	978
42.9205	950	42.9205	788	42.9205	1039
42.9605	1003	42.9605	757	42.9605	980
43.0005	941	43.0005	842	43.0005	1029
43.0405	1009	43.0405	835	43.0405	993
43.0805	1038	43.0805	847	43.0805	1034
43.1205	1116	43.1205	899	43.1205	1024
43.1605	1123	43.1605	938	43.1605	1063
43.2005	1191	43.2005	903	43.2005	1066
43.2405	1304	43.2405	1000	43.2405	1096
43.2805	1355	43.2805	1000	43.2805	1121
43.3205	1514	43.3205	1045	43.3205	1133
43.3605	1615	43.3605	1074	43.3605	1094
43.4005	1574	43.4005	1019	43.4005	1074
43.4405	1729	43.4405	1141	43.4405	1072
43.4805	1788	43.4805	1130	43.4805	1026
43.5205	1886	43.5205	1098	43.5205	1058
43.5605	2012	43.5605	1183	43.5605	942
43.6005	1971	43.6005	1114	43.6005	999
43.6405	1952	43.6405	1078	43.6405	982
43.6805	2045	43.6805	1067	43.6805	890
43.7205	2156	43.7205	1012	43.7205	947
43.7605	2234	43.7605	978	43.7605	904
43.8005	2164	43.8005	951	43.8005	933
43.8405	2270	43.8405	976	43.8405	909
43.8805	2318	43.8805	915	43.8805	914
43.9205	2216	43.9205	955	43.9205	908
43.9605	2086	43.9605	903	43.9605	890
44.0005	2009	44.0005	957	44.0005	877
44.0405	1832	44.0405	879	44.0405	918
44.0805	1683	44.0805	872	44.0805	918
44.1205	1565	44.1205	826	44.1205	888
44.1605	1438	44.1605	824	44.1605	944
44.2005	1268	44.2005	766	44.2005	896
44.2405	1242	44.2405	774	44.2405	896
44.2805	1152	44.2805	705	44.2805	894
44.3205	1175	44.3205	761	44.3205	929
44.3605	1086	44.3605	727	44.3605	928
44.4005	1021	44.4005	704	44.4005	941
44.4405	1014	44.4405	732	44.4405	915
44.4805	1057	44.4805	760	44.4805	933
44.5205	958	44.5205	723	44.5205	988
44.5605	907	44.5605	734	44.5605	983
44.6005	920	44.6005	708	44.6005	968
44.6405	933	44.6405	683	44.6405	992
44.6805	933	44.6805	734	44.6805	1065
44.7205	984	44.7205	748	44.7205	963
44.7605	939	44.7605	725	44.7605	1072
44.8005	900	44.8005	757	44.8005	1086
44.8405	945	44.8405	777	44.8405	1080
44.8805	971	44.8805	724	44.8805	1120
44.9205	983	44.9205	803	44.9205	1130
44.9605	902	44.9605	779	44.9605	1150
45.0005	948	45.0005	800	45.0262	1026
45.0405	947	45.0405	775	45.0672	940
45.0805	914	45.0805	811	45.1082	1007
45.1205	896	45.1205	778	45.1492	929
45.1605	898	45.1605	776	45.1903	924
45.2005	919	45.2005	805	45.2313	981
45.2405	975	45.2405	802	45.2723	967
45.2805	958	45.2805	844	45.3134	1036
45.3205	989	45.3205	828	45.3544	989
45.3605	1049	45.3605	858	45.3954	943
45.4005	1047	45.4005	832	45.4364	933
45.4405	1051	45.4405	869	45.4775	958
45.4805	1146	45.4805	879	45.5185	983
45.5205	1081	45.5205	851	45.5595	993
45.5605	1038	45.5605	1012	45.6005	1017
45.6005	1042	45.6005	943	45.6416	1107
45.6405	1014	45.6405	918	45.6826	1160
45.6805	990	45.6805	909	45.7236	1232
45.7205	1016	45.7205	964	45.7646	1472
45.7605	1019	45.7605	963	45.8057	1528
45.8005	1128	45.8005	1046	45.8467	1641
45.8405	1204	45.8405	1097	45.8877	1689
45.8805	1349	45.8805	1231	45.9288	1803
45.9205	1435	45.9205	1324	45.9698	1638
45.9605	1524	45.9605	1406	46.0108	1505
46.0005	1817	46.0005	1606	46.0518	1395
46.0405	1977	46.0405	1749	46.0929	1363
46.0805	2005	46.0805	1871	46.1339	1330
46.1205	2119	46.1205	1985	46.1749	1257
46.1606	1999	46.1606	2035	46.2159	1403
46.2006	1857	46.2006	1877	46.257	1531
46.2406	1799	46.2406	1798	46.298	1833
46.2806	1602	46.2806	1679	46.339	2063
46.3206	1466	46.3206	1485	46.38	2420
46.3606	1398	46.3606	1378	46.4211	2776
46.4006	1443	46.4006	1371	46.4621	3239
46.4406	1357	46.4406	1372	46.5031	3636
46.4806	1368	46.4806	1459	46.5441	4456
46.5206	1408	46.5206	1581	46.5852	5355
46.5606	1498	46.5606	1742	46.6262	6140
46.6006	1555	46.6006	2107	46.6672	6696
46.6406	1609	46.6406	2391	46.7083	7009
46.6806	1837	46.6806	2672	46.7493	6885
46.7206	1968	46.7206	3035	46.7903	6249
46.7606	2221	46.7606	3478	46.8313	5083
46.8006	2500	46.8006	3840	46.8724	4222
46.8406	2638	46.8406	4222	46.9134	3414
46.8806	2735	46.8806	4567	46.9544	2799
46.9206	2661	46.9206	4986	46.9954	2250
46.9606	2359	46.9606	5036	47.0365	2114
47.0006	2215	47.0006	5005	47.0775	2028
47.0406	1890	47.0406	4585	47.1185	2168
47.0806	1754	47.0806	3843	47.1595	2335
47.1206	1551	47.1206	3190	47.2006	2531
47.1606	1445	47.1606	2612	47.2416	2619
47.2006	1361	47.2006	2230	47.2826	2792
47.2406	1347	47.2406	1956	47.3237	2576
47.2806	1333	47.2806	1878	47.3647	2449
47.3206	1329	47.3206	1800	47.4057	2186
47.3606	1404	47.3606	1851	47.4467	1918
47.4006	1436	47.4006	1847	47.4878	1864
47.4406	1499	47.4406	2000	47.5288	1705
47.4806	1477	47.4806	2106	47.5698	1770
47.5206	1549	47.5206	2088	47.6108	1784
47.5606	1575	47.5606	2027	47.6519	1883
47.6006	1608	47.6006	2088	47.6929	2145
47.6406	1733	47.6406	2033	47.7339	2181
47.6806	1783	47.6806	2005	47.7749	2215
47.7206	2056	47.7206	1876	47.816	2022
47.7606	2206	47.7606	1809	47.857	1909
47.8006	2677	47.8006	1880	47.898	1652
47.8406	2951	47.8406	2083	47.939	1682
47.8806	3374	47.8806	2252	47.9801	1410
47.9206	3643	47.9206	2435	48.0211	1449
47.9606	3948	47.9606	2561	48.0621	1555
48.0006	4045	48.0006	2613	48.1032	1529
48.0406	4130	48.0406	2650	48.1442	1499
48.0806	4049	48.0806	2501	48.1852	1566
48.1206	3772	48.1206	2356	48.2262	1578
48.1606	3791	48.1606	2054	48.2673	1493
48.2006	3557	48.2006	1982	48.3083	1375
48.2406	3437	48.2406	1980	48.3493	1299
48.2806	3398	48.2806	1779	48.3903	1189
48.3206	3204	48.3206	1949	48.4314	1158
48.3606	3096	48.3606	2069	48.4724	1146
48.4006	2847	48.4006	2091	48.5134	1063
48.4406	2824	48.4406	2075	48.5544	1089
48.4806	2620	48.4806	2093	48.5955	1120
48.5206	2486	48.5206	1956	48.6365	1098
48.5606	2282	48.5606	1969	48.6775	1105
48.6006	2059	48.6006	1924	48.7186	1102
48.6406	1843	48.6406	1757	48.7596	1089
48.6806	1653	48.6806	1676	48.8006	1070
48.7206	1582	48.7206	1449	48.8416	1060
48.7606	1388	48.7606	1354	48.8827	1061
48.8006	1353	48.8006	1242	48.9237	1143
48.8406	1212	48.8406	1131	48.9647	1123
48.8806	1307	48.8806	1156	49.0057	1090
48.9206	1188	48.9206	1087	49.0468	1160
48.9606	1225	48.9606	1088	49.0878	1134
49.0006	1174	49.0006	1119	49.1288	1171
49.0406	1200	49.0406	1033	49.1698	1172
49.0806	1140	49.0806	1099	49.2109	1111
49.1206	1213	49.1206	1018	49.2519	1158
49.1606	1171	49.1606	1074	49.2929	1193
49.2006	1218	49.2006	1077	49.334	1231
49.2406	1223	49.2406	1064	49.375	1282
49.2806	1264	49.2806	1050	49.416	1323
49.3206	1278	49.3206	1100	49.457	1417
49.3606	1239	49.3606	1124	49.4981	1618
49.4006	1243	49.4006	1117	49.5391	1692
49.4406	1293	49.4406	1220	49.5801	2105
49.4806	1393	49.4806	1215	49.6211	2541
49.5206	1396	49.5206	1274	49.6622	3443
49.5606	1534	49.5606	1307	49.7032	5172
49.6006	1539	49.6006	1503	49.7442	7175
49.6406	1736	49.6406	1567	49.7852	8931
49.6806	1922	49.6806	1705	49.8263	10236
49.7206	2193	49.7206	1963	49.8673	10854
49.7606	2337	49.7606	2326	49.9083	10144
49.8006	2722	49.8006	2827	49.9493	8000
49.8406	3328	49.8406	3321	49.9904	6387
49.8806	3949	49.8806	3903	50.0314	5167
49.9206	4788	49.9206	4598	50.0724	3742
49.9606	5726	49.9606	5516	50.1135	3243
50.0006	6722	50.0006	6386	50.1545	3115
50.0406	7421	50.0406	7440	50.1955	3040
50.0806	8335	50.0806	8188	50.2365	3175
50.1206	9003	50.1206	8587	50.2776	3074
50.1606	9643	50.1606	7991	50.3186	3043
50.2006	10785	50.2006	7051	50.3596	2876
50.2406	11568	50.2406	6040	50.4006	2730
50.2806	12616	50.2806	5333	50.4417	2664
50.3206	13409	50.3206	4583	50.4827	2481
50.3606	13758	50.3606	4220	50.5237	2347
50.4006	13528	50.4006	4155	50.5647	2249
50.4406	13152	50.4406	4285	50.6058	2413
50.4806	11544	50.4806	4255	50.6468	2580
50.5206	9848	50.5206	4198	50.6878	2912
50.5606	8198	50.5606	3876	50.7289	2972
50.6006	6767	50.6006	3785	50.7699	3233
50.6406	5359	50.6406	3509	50.8109	3231
50.6806	4599	50.6806	3359	50.8519	3150
50.7206	4230	50.7206	3097	50.893	2940
50.7606	3906	50.7606	3104	50.934	2635
50.8006	4040	50.8006	3182	50.975	2470
50.8406	4218	50.8406	3487	51.016	2185
50.8806	4428	50.8806	3645	51.0571	1977
50.9207	4907	50.9207	3965	51.0981	2100
50.9607	5123	50.9607	4132	51.1391	2084
51.0007	5141	51.0007	4486	51.1801	2131
51.0407	5246	51.0407	4643	51.2212	2038
51.0807	5070	51.0807	4378	51.2622	2016
51.1207	4626	51.1207	4332	51.3032	2041
51.1607	4209	51.1607	3880	51.3442	1991
51.2007	3880	51.2007	3557	51.3853	2024
51.2407	3513	51.2407	3333	51.4263	2137
51.2807	3281	51.2807	3138	51.4673	2233
51.3207	3128	51.3207	2794	51.5084	2339
51.3607	3019	51.3607	2756	51.5494	2586
51.4007	2896	51.4007	2788	51.5904	2660
51.4407	2941	51.4407	2713	51.6314	2646
51.4807	2979	51.4807	2677	51.6725	2688
51.5207	3077	51.5207	2725	51.7135	2573
51.5607	3129	51.5607	2858	51.7545	2325
51.6007	3240	51.6007	2942	51.7955	2166
51.6407	3647	51.6407	3050	51.8366	1965
51.6807	3828	51.6807	3201	51.8776	1712
51.7207	4131	51.7207	3220	51.9186	1676
51.7607	4328	51.7607	3464	51.9596	1476
51.8007	4390	51.8007	3615	52.0007	1491
51.8407	4512	51.8407	3687	52.0417	1595
51.8807	4332	51.8807	3836	52.0827	1711
51.9207	4173	51.9207	3588	52.1238	1814
51.9607	3817	51.9607	3623	52.1648	2176
52.0007	3283	52.0007	3309	52.2058	2605
52.0407	3090	52.0407	2897	52.2468	3469
52.0807	2740	52.0807	2490	52.2879	4515
52.1207	2496	52.1207	2225	52.3289	6272
52.1607	2362	52.1607	2008	52.3699	8322
52.2007	2287	52.2007	1927	52.4109	11219
52.2407	2216	52.2407	1876	52.452	14134
52.2807	2434	52.2807	2048	52.493	16767
52.3207	2539	52.3207	2176	52.534	18530
52.3607	2832	52.3607	2501	52.575	19125
52.4007	3001	52.4007	3028	52.6161	18075
52.4407	3423	52.4407	3546	52.6571	15674
52.4807	3853	52.4807	4377	52.6981	13138
52.5207	4334	52.5207	5354	52.7392	10056
52.5607	4925	52.5607	6693	52.7802	7341
52.6007	5801	52.6007	7989	52.8212	5300
52.6407	6609	52.6407	9583	52.8622	3850
52.6807	7124	52.6807	11008	52.9033	2823
52.7207	7589	52.7207	12363	52.9443	2271
52.7607	7624	52.7607	13842	52.9853	1965
52.8007	7260	52.8007	14492	53.0263	1730
52.8407	6461	52.8407	14155	53.0674	1668
52.8807	5923	52.8807	13047	53.1084	1577
52.9207	5051	52.9207	11478	53.1494	1653
52.9607	4257	52.9607	9308	53.1904	1767
53.0007	3500	53.0007	7400	53.2315	2076
53.0407	2977	53.0407	5820	53.2725	2424
53.0807	2614	53.0807	4415	53.3135	2713
53.1207	2246	53.1207	3410	53.3545	2931
53.1607	1946	53.1607	2742	53.3956	3178
53.2007	1841	53.2007	2300	53.4366	3061
53.2407	1744	53.2407	2021	53.4776	2940
53.2807	1736	53.2807	1847	53.5187	2867
53.3207	1717	53.3207	1837	53.5597	2594
53.3607	1734	53.3607	1784	53.6007	2417
53.4007	1831	53.4007	1892	53.6417	2075
53.4407	1944	53.4407	2109	53.6828	1924
53.4807	2190	53.4807	2201	53.7238	1599
53.5207	2261	53.5207	2389	53.7648	1496
53.5607	2329	53.5607	2539	53.8058	1316
53.6007	2398	53.6007	2674	53.8469	1247
53.6407	2333	53.6407	2779	53.8879	1169
53.6807	2314	53.6807	2696	53.9289	1158
53.7207	2210	53.7207	2637	53.9699	1139
53.7607	2137	53.7607	2616	54.011	1143
53.8007	2124	53.8007	2435	54.052	1180
53.8407	1918	53.8407	2289	54.093	1134
53.8807	1823	53.8807	1959	54.1341	1155
53.9207	1679	53.9207	1843	54.1751	1233
53.9607	1589	53.9607	1656	54.2161	1200
54.0007	1444	54.0007	1432	54.2571	1239
54.0407	1369	54.0407	1338	54.2982	1281
54.0807	1227	54.0807	1155	54.3392	1281
54.1207	1260	54.1207	1141	54.3802	1275
54.1607	1176	54.1607	1140	54.4212	1287
54.2007	1182	54.2007	1034	54.4623	1304
54.2407	1180	54.2407	1084	54.5033	1240
54.2807	1108	54.2807	1057	54.5443	1306
54.3207	1072	54.3207	1041	54.5853	1327
54.3607	1085	54.3607	1073	54.6264	1275
54.4007	1068	54.4007	1036	54.6674	1430
54.4407	1105	54.4407	1085	54.7084	1519
54.4807	1086	54.4807	1104	54.7494	1501
54.5207	1103	54.5207	1100	54.7905	1548
54.5607	1123	54.5607	1165	54.8315	1590
54.6007	1197	54.6007	1159	54.8725	1540
54.6407	1131	54.6407	1121	54.9136	1514
54.6807	1185	54.6807	1167	54.9546	1368
54.7207	1252	54.7207	1223	54.9956	1294
54.7607	1271	54.7607	1277	54.7607	1448
54.8007	1275	54.8007	1302	54.8007	1464
54.8407	1408	54.8407	1353	54.8407	1495
54.8807	1394	54.8807	1372	54.8807	1559
54.9207	1506	54.9207	1411	54.9207	1546
54.9607	1553	54.9607	1403	54.9607	1576
55.0007	1623	55.0007	1491	55.0007	1431
55.0407	1558	55.0407	1502	55.0407	1408
55.0807	1586	55.0807	1516	55.0807	1294
55.1207	1452	55.1207	1517	55.1207	1244
55.1607	1460	55.1607	1431	55.1607	1264
55.2007	1379	55.2007	1444	55.2007	1293
55.2407	1330	55.2407	1401	55.2407	1274
55.2807	1337	55.2807	1340	55.2807	1301
55.3207	1373	55.3207	1342	55.3207	1311
55.3607	1420	55.3607	1338	55.3607	1317
55.4007	1458	55.4007	1338	55.4007	1323
55.4407	1543	55.4407	1363	55.4407	1369
55.4807	1675	55.4807	1415	55.4807	1396
55.5207	1739	55.5207	1520	55.5207	1399
55.5607	1754	55.5607	1579	55.5607	1239
55.6007	1691	55.6007	1610	55.6007	1257
55.6407	1709	55.6407	1630	55.6407	1200
55.6808	1598	55.6808	1647	55.6808	1176
55.7208	1601	55.7208	1504	55.7208	1056
55.7608	1417	55.7608	1447	55.7608	1109
55.8008	1352	55.8008	1333	55.8008	1020
55.8408	1214	55.8408	1230	55.8408	1032
55.8808	1224	55.8808	1188	55.8808	1037
55.9208	1125	55.9208	1072	55.9208	1065
55.9608	1042	55.9608	1079	55.9608	939
56.0008	997	56.0008	1005	56.0008	972
56.0408	1114	56.0408	964	56.0408	951
56.0808	1024	56.0808	904	56.0808	1033
56.1208	1000	56.1208	944	56.1208	1074
56.1608	953	56.1608	964	56.1608	1117
56.2008	945	56.2008	970	56.2008	1184
56.2408	980	56.2408	978	56.2408	1367
56.2808	1003	56.2808	986	56.2808	1472
56.3208	981	56.3208	1008	56.3208	1506
56.3608	1070	56.3608	1044	56.3608	1599
56.4008	1013	56.4008	1129	56.4008	1560
56.4408	1023	56.4408	1208	56.4408	1521
56.4808	1095	56.4808	1328	56.4808	1496
56.5208	1034	56.5208	1373	56.5208	1283
56.5608	1108	56.5608	1401	56.5608	1189
56.6008	1026	56.6008	1325	56.6008	1083
56.6408	959	56.6408	1234	56.6408	937
56.6808	966	56.6808	1087	56.6808	878
56.7208	850	56.7208	999	56.7208	812
56.7608	884	56.7608	924	56.7608	835
56.8008	867	56.8008	852	56.8008	774
56.8408	852	56.8408	749	56.8408	855
56.8808	825	56.8808	675	56.8808	796
56.9208	840	56.9208	717	56.9208	823
56.9608	797	56.9608	700	56.9608	817
57.0008	856	57.0008	710	57.0008	786
57.0408	834	57.0408	689	57.0408	832
57.0808	864	57.0808	654	57.0808	804
57.1208	829	57.1208	661	57.1208	838
57.1608	845	57.1608	669	57.1608	781
57.2008	870	57.2008	698	57.2008	778
57.2408	869	57.2408	690	57.2408	753
57.2808	860	57.2808	596	57.2808	843
57.3208	847	57.3208	627	57.3208	766
57.3608	854	57.3608	685	57.3608	829
57.4008	813	57.4008	652	57.4008	799
57.4408	840	57.4408	678	57.4408	762
57.4808	810	57.4808	670	57.4808	815
57.5208	839	57.5208	647	57.5208	744
57.5608	854	57.5608	646	57.5608	776
57.6008	862	57.6008	707	57.6008	798
57.6408	820	57.6408	684	57.6408	783
57.6808	891	57.6808	653	57.6808	797
57.7208	919	57.7208	688	57.7208	840
57.7608	913	57.7608	667	57.7608	772
57.8008	907	57.8008	668	57.8008	731
57.8408	915	57.8408	642	57.8408	816
57.8808	909	57.8808	684	57.8808	789
57.9208	931	57.9208	651	57.9208	796
57.9608	883	57.9608	620	57.9608	805
58.0008	875	58.0008	679	58.0008	772
58.0408	835	58.0408	665	58.0408	847
58.0808	934	58.0808	744	58.0808	800
58.1208	873	58.1208	646	58.1208	786
58.1608	907	58.1608	682	58.1608	797
58.2008	876	58.2008	711	58.2008	748
58.2408	826	58.2408	680	58.2408	807
58.2808	871	58.2808	699	58.2808	840
58.3208	895	58.3208	651	58.3208	838
58.3608	874	58.3608	660	58.3608	832
58.4008	814	58.4008	671	58.4008	853
58.4408	872	58.4408	723	58.4408	857
58.4808	866	58.4808	730	58.4808	888
58.5208	923	58.5208	780	58.5208	993
58.5608	977	58.5608	844	58.5608	1119
58.6008	1003	58.6008	830	58.6008	1138
58.6408	1070	58.6408	929	58.6408	1344
58.6808	1159	58.6808	1016	58.6808	1496
58.7208	1198	58.7208	1089	58.7208	1682
58.7608	1279	58.7608	1237	58.7608	1991
58.8008	1413	58.8008	1305	58.8008	2176
58.8408	1553	58.8408	1494	58.8408	2291
58.8808	1714	58.8808	1660	58.8808	2229
58.9208	1782	58.9208	1845	58.9208	2230
58.9608	1807	58.9608	2127	58.9608	2235
59.0008	1881	59.0008	2247	59.0008	2056
59.0408	1921	59.0408	2182	59.0408	1937
59.0808	1828	59.0808	2251	59.0808	1931
59.1208	1826	59.1208	2221	59.1208	1861
59.1608	1833	59.1608	2155	59.1608	1957
59.2008	1789	59.2008	2145	59.2008	2279
59.2408	1677	59.2408	2120	59.2408	2547
59.2808	1587	59.2808	2202	59.2808	3060
59.3208	1682	59.3208	2223	59.3208	3618
59.3608	1700	59.3608	2367	59.3608	3984
59.4008	1898	59.4008	2512	59.4008	4396
59.4408	1950	59.4408	2793	59.4408	4097
59.4808	2088	59.4808	3161	59.4808	4022
59.5208	2028	59.5208	3493	59.5208	3667
59.5608	2079	59.5608	3722	59.5608	3164
59.6008	1905	59.6008	3837	59.6008	2594
59.6408	1776	59.6408	3573	59.6408	1996
59.6808	1572	59.6808	3233	59.6808	1590
59.7208	1409	59.7208	2698	59.7208	1405
59.7608	1198	59.7608	2296	59.7608	1133
59.8008	1039	59.8008	1782	59.8008	1042
59.8408	946	59.8408	1431	59.8408	990
59.8808	923	59.8808	1100	59.8808	1003
59.9208	873	59.9208	915	59.9208	866
59.9608	845	59.9608	856	59.9608	959
60.0008	812	60.0008	779	60.0008	976
60.0408	805	60.0408	821	60.0408	853
60.0808	818	60.0808	762	60.0808	876
60.1208	784	60.1208	772	60.1208	871
60.1608	823	60.1608	763	60.1608	850
60.2008	811	60.2008	717	60.2008	821
60.2408	869	60.2408	693	60.2408	858
60.2808	802	60.2808	742	60.2808	878
60.3208	814	60.3208	747	60.3208	814
60.3608	866	60.3608	760	60.3608	897
60.4008	818	60.4008	728	60.4008	921
60.4409	871	60.4409	712	60.4409	873
60.4809	898	60.4809	765	60.4809	928
60.5209	895	60.5209	771	60.5209	967
60.5609	948	60.5609	821	60.5609	996
60.6009	1049	60.6009	832	60.6009	1034
60.6409	1137	60.6409	945	60.6409	1072
60.6809	1146	60.6809	898	60.6809	1032
60.7209	1187	60.7209	920	60.7209	1095
60.7609	1260	60.7609	1001	60.7609	1078
60.8009	1207	60.8009	1036	60.8009	1060
60.8409	1190	60.8409	1070	60.8409	1017
60.8809	1184	60.8809	1114	60.8809	989
60.9209	1088	60.9209	1019	60.9209	938
60.9609	1077	60.9609	1045	60.9609	965
61.0009	971	61.0009	971	61.0009	951
61.0409	964	61.0409	905	61.0409	1007
61.0809	930	61.0809	855	61.0809	941
61.1209	905	61.1209	847	61.1209	999
61.1609	944	61.1609	788	61.1609	1028
61.2009	905	61.2009	859	61.2009	935
61.2409	859	61.2409	883	61.2409	1034
61.2809	881	61.2809	819	61.2809	1080
61.3209	885	61.3209	863	61.3209	1032
61.3609	848	61.3609	869	61.3609	1035
61.4009	885	61.4009	842	61.4009	1047
61.4409	830	61.4409	853	61.4409	1038
61.4809	900	61.4809	898	61.4809	1016
61.5209	831	61.5209	846	61.5209	975
61.5609	786	61.5609	884	61.5609	989
61.6009	832	61.6009	798	61.6009	928
61.6409	836	61.6409	824	61.6409	984
61.6809	784	61.6809	838	61.6809	914
61.7209	826	61.7209	809	61.7209	936
61.7609	846	61.7609	853	61.7609	946
61.8009	824	61.8009	811	61.8009	953
61.8409	787	61.8409	818	61.8409	1021
61.8809	784	61.8809	799	61.8809	947
61.9209	832	61.9209	796	61.9209	957
61.9609	827	61.9609	834	61.9609	978
62.0009	871	62.0009	811	62.0009	947
62.0409	855	62.0409	836	62.0409	1006
62.0809	836	62.0809	858	62.0809	1103
62.1209	898	62.1209	823	62.1209	1138
62.1609	916	62.1609	844	62.1609	1215
62.2009	945	62.2009	894	62.2009	1206
62.2409	961	62.2409	950	62.2409	1345
62.2809	1096	62.2809	1019	62.2809	1407
62.3209	1022	62.3209	1023	62.3209	1514
62.3609	1040	62.3609	1036	62.3609	1629
62.4009	1100	62.4009	1176	62.4009	1765
62.4409	1228	62.4409	1227	62.4409	1923
62.4809	1162	62.4809	1285	62.4809	2092
62.5209	1183	62.5209	1540	62.5209	2199
62.5609	1229	62.5609	1492	62.5609	2374
62.6009	1304	62.6009	1712	62.6009	2551
62.6409	1365	62.6409	1781	62.6409	2591
62.6809	1442	62.6809	1933	62.6809	2592
62.7209	1502	62.7209	2014	62.7209	2537
62.7609	1382	62.7609	2142	62.7609	2398
62.8009	1385	62.8009	2272	62.8009	2279
62.8409	1359	62.8409	2149	62.8409	2020
62.8809	1277	62.8809	2109	62.8809	1789
62.9209	1199	62.9209	2090	62.9209	1601
62.9609	1136	62.9609	1812	62.9609	1428
63.0009	1038	63.0009	1666	63.0009	1308
63.0409	960	63.0409	1562	63.0409	1229
63.0809	962	63.0809	1318	63.0809	1128
63.1209	978	63.1209	1187	63.1209	1072
63.1609	992	63.1609	1116	63.1609	1161
63.2009	1057	63.2009	997	63.2009	1180
63.2409	1192	63.2409	1083	63.2409	1276
63.2809	1280	63.2809	1105	63.2809	1310
63.3209	1414	63.3209	1096	63.3209	1442
63.3609	1596	63.3609	1165	63.3609	1465
63.4009	1696	63.4009	1249	63.4009	1481
63.4409	1771	63.4409	1292	63.4409	1376
63.4809	1807	63.4809	1400	63.4809	1349
63.5209	1759	63.5209	1376	63.5209	1316
63.5609	1608	63.5609	1372	63.5609	1266
63.6009	1559	63.6009	1340	63.6009	1199
63.6409	1345	63.6409	1290	63.6409	1055
63.6809	1187	63.6809	1191	63.6809	1016
63.7209	1111	63.7209	1156	63.7209	986
63.7609	1011	63.7609	1081	63.7609	1008
63.8009	980	63.8009	1021	63.8009	955
63.8409	962	63.8409	947	63.8409	944
63.8809	965	63.8809	921	63.8809	969
63.9209	995	63.9209	853	63.9209	1002
63.9609	1063	63.9609	901	63.9609	986
64.0009	1109	64.0009	955	64.0009	977
64.0409	1055	64.0409	965	64.0409	1012
64.0809	1042	64.0809	1020	64.0809	943
64.1209	1061	64.1209	1017	64.1209	891
64.1609	1064	64.1609	991	64.1609	944
64.2009	975	64.2009	942	64.2009	912
64.2409	933	64.2409	959	64.2409	827
64.2809	923	64.2809	900	64.2809	884
64.3209	892	64.3209	854	64.3209	823
64.3609	832	64.3609	743	64.3609	810
64.4009	764	64.4009	725	64.4009	796
64.4409	800	64.4409	710	64.4409	811
64.4809	763	64.4809	710	64.4809	769
64.5209	770	64.5209	654	64.5209	712
64.5609	723	64.5609	676	64.5609	736
64.6009	711	64.6009	643	64.6009	739
64.6409	737	64.6409	645	64.6409	712
64.6809	702	64.6809	634	64.6809	713
64.7209	712	64.7209	599	64.7209	743
64.7609	721	64.7609	601	64.7609	740
64.8009	654	64.8009	542	64.8009	735
64.8409	662	64.8409	641	64.8409	721
64.8809	725	64.8809	597	64.8809	742
64.9209	653	64.9209	569	64.9209	724
64.9609	720	64.9609	621	64.9609	767
65.0009	722	65.0009	575	65.0009	687
65.0409	704	65.0409	590	65.0409	706
65.0809	757	65.0809	643	65.0809	779
65.1209	730	65.1209	593	65.1209	715
65.1609	767	65.1609	623	65.1609	800
65.201	765	65.201	708	65.201	774
65.241	758	65.241	668	65.241	763
65.281	744	65.281	717	65.281	757
65.321	769	65.321	695	65.321	778
65.361	749	65.361	613	65.361	767
65.401	774	65.401	645	65.401	706
65.441	773	65.441	680	65.441	766
65.481	633	65.481	620	65.481	733
65.521	693	65.521	623	65.521	702
65.561	680	65.561	594	65.561	739
65.601	694	65.601	565	65.601	710
65.641	703	65.641	595	65.641	678
65.681	671	65.681	615	65.681	712
65.721	682	65.721	595	65.721	684
65.761	608	65.761	618	65.761	728
65.801	641	65.801	597	65.801	678
65.841	702	65.841	554	65.841	713
65.881	630	65.881	567	65.881	730
65.921	676	65.921	588	65.921	716
65.961	726	65.961	556	65.961	722
66.001	638	66.001	558	66.001	703
66.041	687	66.041	558	66.041	714
66.081	661	66.081	554	66.081	682
66.121	763	66.121	584	66.121	646
66.161	755	66.161	617	66.161	701
66.201	794	66.201	557	66.201	678
66.241	731	66.241	587	66.241	647
66.281	742	66.281	595	66.281	669
66.321	722	66.321	571	66.321	687
66.361	714	66.361	565	66.361	694
66.401	791	66.401	555	66.401	679
66.441	813	66.441	594	66.441	698
66.481	816	66.481	544	66.481	713
66.521	862	66.521	554	66.521	761
66.561	910	66.561	604	66.561	713
66.601	976	66.601	594	66.601	681
66.641	983	66.641	640	66.641	708
66.681	1135	66.681	638	66.681	693
66.721	1218	66.721	748	66.721	706
66.761	1329	66.761	706	66.761	695
66.801	1446	66.801	734	66.801	683
66.841	1529	66.841	821	66.841	686
66.881	1710	66.881	792	66.881	733
66.921	1949	66.921	771	66.921	727
66.961	2067	66.961	753	66.961	686
67.001	2345	67.001	786	67.001	673
67.041	2326	67.041	769	67.041	704
67.081	2538	67.081	679	67.081	758
67.121	2487	67.121	776	67.121	732
67.161	2528	67.161	690	67.161	708
67.201	2349	67.201	733	67.201	767
67.241	2208	67.241	760	67.241	802
67.281	1992	67.281	734	67.281	768
67.321	1813	67.321	745	67.321	736
67.361	1706	67.361	783	67.361	772
67.401	1411	67.401	773	67.401	760
67.441	1259	67.441	795	67.441	737
67.481	1145	67.481	755	67.481	680
67.521	1003	67.521	759	67.521	728
67.561	928	67.561	747	67.561	677
67.601	884	67.601	684	67.601	694
67.641	803	67.641	677	67.641	700
67.681	766	67.681	683	67.681	678
67.721	784	67.721	653	67.721	746
67.761	667	67.761	584	67.761	670
67.801	714	67.801	590	67.801	715
67.841	716	67.841	628	67.841	790
67.881	683	67.881	600	67.881	793
67.921	621	67.921	604	67.921	851
67.961	658	67.961	625	67.961	885
68.001	689	68.001	624	68.001	978
68.041	721	68.041	628	68.041	1012
68.081	768	68.081	738	68.081	961
68.121	718	68.121	789	68.121	991
68.161	750	68.161	788	68.161	972
68.201	739	68.201	825	68.201	944
68.241	787	68.241	855	68.241	867
68.281	757	68.281	865	68.281	830
68.321	721	68.321	809	68.321	815
68.361	694	68.361	763	68.361	772
68.401	693	68.401	705	68.401	814
68.441	687	68.441	657	68.441	753
68.481	688	68.481	646	68.481	742
68.521	688	68.521	634	68.521	763
68.561	743	68.561	626	68.561	760
68.601	740	68.601	606	68.601	760
68.641	795	68.641	668	68.641	712
68.681	794	68.681	668	68.681	758
68.721	895	68.721	669	68.721	718
68.761	989	68.761	647	68.761	789
68.801	1059	68.801	720	68.801	852
68.841	1105	68.841	768	68.841	865
68.881	1287	68.881	786	68.881	935
68.921	1310	68.921	892	68.921	956
68.961	1360	68.961	1007	68.961	949
69.001	1455	69.001	1056	69.001	1002
69.041	1388	69.041	1208	69.041	947
69.081	1376	69.081	1266	69.081	913
69.121	1278	69.121	1199	69.121	890
69.161	1220	69.161	1217	69.161	870
69.201	1145	69.201	1106	69.201	844
69.241	1022	69.241	1123	69.241	739
69.281	932	69.281	986	69.281	675
69.321	853	69.321	933	69.321	699
69.361	766	69.361	778	69.361	684
69.401	733	69.401	687	69.401	607
69.441	691	69.441	627	69.441	640
69.481	617	69.481	596	69.481	682
69.521	640	69.521	609	69.521	597
69.561	612	69.561	549	69.561	616
69.601	589	69.601	521	69.601	652
69.641	558	69.641	524	69.641	647
69.681	602	69.681	549	69.681	612
69.721	577	69.721	531	69.721	606
69.761	608	69.761	538	69.761	651
69.801	576	69.801	516	69.801	640
69.841	563	69.841	494	69.841	641
69.881	633	69.881	585	69.881	643
69.921	599	69.921	495	69.921	629
69.9611	571	69.9611	531	69.9611	573
70.0011	579	70.0011	468	70.0011	687
70.0411	577	70.0411	449	70.0411	644
70.0811	565	70.0811	482	70.0811	627
70.1211	525	70.1211	530	70.1211	612
70.1611	581	70.1611	479	70.1611	597
70.2011	552	70.2011	511	70.2011	618
70.2411	523	70.2411	483	70.2411	603
70.2811	552	70.2811	462	70.2811	585
70.3211	551	70.3211	492	70.3211	619
70.3611	534	70.3611	455	70.3611	590
70.4011	539	70.4011	445	70.4011	611
70.4411	561	70.4411	493	70.4411	564
70.4811	559	70.4811	469	70.4811	585
70.5211	499	70.5211	438	70.5211	583
70.5611	523	70.5611	492	70.5611	569
70.6011	528	70.6011	453	70.6011	568
70.6411	567	70.6411	427	70.6411	590
70.6811	514	70.6811	489	70.6811	591
70.7211	508	70.7211	439	70.7211	605
70.7611	560	70.7611	448	70.7611	588
70.8011	566	70.8011	452	70.8011	585
70.8411	558	70.8411	426	70.8411	655
70.8811	547	70.8811	437	70.8811	681
70.9211	526	70.9211	473	70.9211	632
70.9611	524	70.9611	450	70.9611	630
71.0011	551	71.0011	472	71.0011	608
71.0411	509	71.0411	424	71.0411	635
71.0811	521	71.0811	422	71.0811	646
71.1211	521	71.1211	468	71.1211	586
71.1611	538	71.1611	445	71.1611	596
71.2011	558	71.2011	457	71.2011	630
71.2411	556	71.2411	408	71.2411	590
71.2811	512	71.2811	456	71.2811	634
71.3211	536	71.3211	468	71.3211	635
71.3611	563	71.3611	485	71.3611	620
71.4011	572	71.4011	443	71.4011	625
71.4411	539	71.4411	488	71.4411	586
71.4811	606	71.4811	462	71.4811	576
71.5211	537	71.5211	476	71.5211	611
71.5611	545	71.5611	449	71.5611	600
71.6011	543	71.6011	478	71.6011	609
71.6411	547	71.6411	446	71.6411	633
71.6811	536	71.6811	445	71.6811	630
71.7211	533	71.7211	447	71.7211	564
71.7611	593	71.7611	502	71.7611	664
71.8011	609	71.8011	458	71.8011	606
71.8411	629	71.8411	489	71.8411	597
71.8811	663	71.8811	443	71.8811	605
71.9211	571	71.9211	491	71.9211	614
71.9611	571	71.9611	435	71.9611	627
72.0011	646	72.0011	462	72.0011	611
72.0411	642	72.0411	499	72.0411	681
72.0811	644	72.0811	452	72.0811	627
72.1211	643	72.1211	475	72.1211	614
72.1611	686	72.1611	470	72.1611	646
72.2011	674	72.2011	533	72.2011	613
72.2411	683	72.2411	533	72.2411	691
72.2811	688	72.2811	541	72.2811	661
72.3211	725	72.3211	555	72.3211	682
72.3611	687	72.3611	622	72.3611	644
72.4011	667	72.4011	533	72.4011	681
72.4411	733	72.4411	631	72.4411	667
72.4811	690	72.4811	570	72.4811	636
72.5211	708	72.5211	592	72.5211	645
72.5611	751	72.5611	548	72.5611	656
72.6011	776	72.6011	564	72.6011	662
72.6411	704	72.6411	549	72.6411	644
72.6811	709	72.6811	509	72.6811	609
72.7211	716	72.7211	557	72.7211	627
72.7611	761	72.7611	576	72.7611	581
72.8011	679	72.8011	588	72.8011	683
72.8411	690	72.8411	559	72.8411	674
72.8811	659	72.8811	528	72.8811	622
72.9211	579	72.9211	492	72.9211	626
72.9611	578	72.9611	460	72.9611	605
73.0011	617	73.0011	507	73.0011	646
73.0411	538	73.0411	438	73.0411	619
73.0811	519	73.0811	437	73.0811	635
73.1211	546	73.1211	464	73.1211	703
73.1611	581	73.1611	446	73.1611	638
73.2011	523	73.2011	460	73.2011	664
73.2411	547	73.2411	465	73.2411	675
73.2811	578	73.2811	433	73.2811	720
73.3211	590	73.3211	473	73.3211	706
73.3611	600	73.3611	498	73.3611	761
73.4011	603	73.4011	514	73.4011	753
73.4411	593	73.4411	523	73.4411	795
73.4811	528	73.4811	565	73.4811	742
73.5211	653	73.5211	631	73.5211	891
73.5611	641	73.5611	600	73.5611	790
73.6011	643	73.6011	654	73.6011	849
73.6411	670	73.6411	670	73.6411	860
73.6811	599	73.6811	673	73.6811	952
73.7211	619	73.7211	621	73.7211	892
73.7611	650	73.7611	722	73.7611	877
73.8011	691	73.8011	702	73.8011	846
73.8411	743	73.8411	736	73.8411	830
73.8811	762	73.8811	689	73.8811	853
73.9211	750	73.9211	718	73.9211	811
73.9611	790	73.9611	748	73.9611	856
74.0011	780	74.0011	643	74.0011	785
74.0411	737	74.0411	690	74.0411	842
74.0811	682	74.0811	670	74.0811	807
74.1211	755	74.1211	647	74.1211	743
74.1611	725	74.1611	587	74.1611	734
74.2011	675	74.2011	577	74.2011	732
74.2411	625	74.2411	603	74.2411	667
74.2811	591	74.2811	580	74.2811	678
74.3211	572	74.3211	538	74.3211	634
74.3611	591	74.3611	508	74.3611	623
74.4011	554	74.4011	474	74.4011	625
74.4411	530	74.4411	423	74.4411	588
74.4811	487	74.4811	437	74.4811	539
74.5211	562	74.5211	433	74.5211	554
74.5611	517	74.5611	445	74.5611	592
74.6011	489	74.6011	428	74.6011	535
74.6411	524	74.6411	372	74.6411	582
74.6811	462	74.6811	420	74.6811	555
74.7212	531	74.7212	407	74.7212	557
74.7612	498	74.7612	397	74.7612	566
74.8012	526	74.8012	401	74.8012	567
74.8412	557	74.8412	405	74.8412	501
74.8812	536	74.8812	366	74.8812	506
74.9212	477	74.9212	404	74.9212	502
74.9612	570	74.9612	404	74.9612	552
75.0012	528	75.0012	380	75.0012	545
75.0412	516	75.0412	393	75.0412	542
75.0812	480	75.0812	424	75.0812	600
75.1212	522	75.1212	400	75.1212	667
75.1612	477	75.1612	402	75.1612	612
75.2012	512	75.2012	460	75.2012	599
75.2412	535	75.2412	441	75.2412	634
75.2812	493	75.2812	463	75.2812	635
75.3212	513	75.3212	481	75.3212	628
75.3612	544	75.3612	436	75.3612	598
75.4012	510	75.4012	492	75.4012	568
75.4412	551	75.4412	475	75.4412	548
75.4812	467	75.4812	469	75.4812	572
75.5212	530	75.5212	444	75.5212	546
75.5612	501	75.5612	456	75.5612	575
75.6012	527	75.6012	438	75.6012	504
75.6412	465	75.6412	399	75.6412	542
75.6812	509	75.6812	403	75.6812	534
75.7212	482	75.7212	422	75.7212	536
75.7612	514	75.7612	409	75.7612	530
75.8012	514	75.8012	394	75.8012	578
75.8412	475	75.8412	398	75.8412	540
75.8812	465	75.8812	416	75.8812	552
75.9212	494	75.9212	371	75.9212	578
75.9612	513	75.9612	392	75.9612	510
76.0012	519	76.0012	427	76.0012	514
76.0412	499	76.0412	415	76.0412	564
76.0812	541	76.0812	420	76.0812	508
76.1212	486	76.1212	414	76.1212	477
76.1612	503	76.1612	394	76.1612	505
76.2012	512	76.2012	410	76.2012	536
76.2412	535	76.2412	380	76.2412	514
76.2812	509	76.2812	413	76.2812	477
76.3212	490	76.3212	405	76.3212	519
76.3612	539	76.3612	377	76.3612	546
76.4012	522	76.4012	379	76.4012	540
76.4412	522	76.4412	426	76.4412	556
76.4812	507	76.4812	390	76.4812	471
76.5212	530	76.5212	404	76.5212	535
76.5612	534	76.5612	429	76.5612	562
76.6012	521	76.6012	396	76.6012	549
76.6412	518	76.6412	386	76.6412	505
76.6812	485	76.6812	389	76.6812	549
76.7212	524	76.7212	416	76.7212	522
76.7612	521	76.7612	410	76.7612	573
76.8012	535	76.8012	414	76.8012	524
76.8412	557	76.8412	432	76.8412	522
76.8812	591	76.8812	435	76.8812	553
76.9212	541	76.9212	432	76.9212	530
76.9612	588	76.9612	413	76.9612	556
77.0012	545	77.0012	420	77.0012	523
77.0412	550	77.0412	444	77.0412	552
77.0812	503	77.0812	423	77.0812	549
77.1212	556	77.1212	404	77.1212	543
77.1612	527	77.1612	407	77.1612	525
77.2012	516	77.2012	409	77.2012	515
77.2412	500	77.2412	376	77.2412	511
77.2812	545	77.2812	356	77.2812	557
77.3212	506	77.3212	392	77.3212	504
77.3612	511	77.3612	395	77.3612	539
77.4012	507	77.4012	399	77.4012	565
77.4412	519	77.4412	389	77.4412	505
77.4812	494	77.4812	394	77.4812	559
77.5212	509	77.5212	441	77.5212	526
77.5612	488	77.5612	391	77.5612	566
77.6012	501	77.6012	388	77.6012	552
77.6412	551	77.6412	396	77.6412	557
77.6812	511	77.6812	400	77.6812	637
77.7212	481	77.7212	402	77.7212	518
77.7612	510	77.7612	425	77.7612	572
77.8012	541	77.8012	405	77.8012	569
77.8412	549	77.8412	418	77.8412	608
77.8812	533	77.8812	425	77.8812	618
77.9212	550	77.9212	420	77.9212	617
77.9612	536	77.9612	418	77.9612	668
78.0012	508	78.0012	438	78.0012	681
78.0412	540	78.0412	443	78.0412	813
78.0812	567	78.0812	532	78.0812	843
78.1212	564	78.1212	498	78.1212	834
78.1612	588	78.1612	521	78.1612	825
78.2012	592	78.2012	545	78.2012	928
78.2412	650	78.2412	595	78.2412	981
78.2812	641	78.2812	663	78.2812	1040
78.3212	696	78.3212	745	78.3212	1022
78.3612	717	78.3612	726	78.3612	994
78.4012	721	78.4012	780	78.4012	985
78.4412	726	78.4412	838	78.4412	965
78.4812	734	78.4812	860	78.4812	937
78.5212	681	78.5212	809	78.5212	890
78.5612	701	78.5612	865	78.5612	844
78.6012	699	78.6012	822	78.6012	809
78.6412	677	78.6412	786	78.6412	728
78.6812	639	78.6812	678	78.6812	744
78.7212	658	78.7212	693	78.7212	718
78.7612	642	78.7612	648	78.7612	676
78.8012	674	78.8012	609	78.8012	648
78.8412	703	78.8412	592	78.8412	655
78.8812	669	78.8812	541	78.8812	664
78.9212	723	78.9212	584	78.9212	649
78.9612	722	78.9612	586	78.9612	648
79.0012	721	79.0012	546	79.0012	622
79.0412	724	79.0412	552	79.0412	587
79.0812	677	79.0812	577	79.0812	573
79.1212	729	79.1212	525	79.1212	573
79.1612	708	79.1612	510	79.1612	579
79.2012	627	79.2012	516	79.2012	559
79.2412	659	79.2412	516	79.2412	507
79.2812	670	79.2812	529	79.2812	509
79.3212	594	79.3212	539	79.3212	497
79.3612	639	79.3612	501	79.3612	564
79.4012	708	79.4012	498	79.4012	525
79.4413	691	79.4413	545	79.4413	535
79.4813	655	79.4813	519	79.4813	536
79.5213	705	79.5213	570	79.5213	535
79.5613	713	79.5613	552	79.5613	522
79.6013	761	79.6013	566	79.6013	547
79.6413	789	79.6413	539	79.6413	531
79.6813	869	79.6813	576	79.6813	499
79.7213	838	79.7213	529	79.7213	553
79.7613	859	79.7613	525	79.7613	511
79.8013	909	79.8013	525	79.8013	504
79.8413	965	79.8413	508	79.8413	515
79.8813	983	79.8813	496	79.8813	540
79.9213	1091	79.9213	524	79.9213	517
79.9613	1106	79.9613	484	79.9613	495
80.0013	1052	80.0013	506	80.0013	496
80.0413	1147	80.0413	478	80.0413	507
80.0813	1149	80.0813	483	80.0813	551
80.1213	1244	80.1213	443	80.1213	544
80.1613	1255	80.1613	488	80.1613	535
80.2013	1277	80.2013	413	80.2013	529
80.2413	1361	80.2413	436	80.2413	523
80.2813	1275	80.2813	489	80.2813	524
80.3213	1321	80.3213	431	80.3213	543
80.3613	1340	80.3613	496	80.3613	502
80.4013	1318	80.4013	465	80.4013	536
80.4413	1335	80.4413	500	80.4413	531
80.4813	1315	80.4813	474	80.4813	599
80.5213	1294	80.5213	432	80.5213	574
80.5613	1315	80.5613	519	80.5613	576
80.6013	1269	80.6013	529	80.6013	556
80.6413	1321	80.6413	549	80.6413	594
80.6813	1348	80.6813	530	80.6813	614
80.7213	1320	80.7213	541	80.7213	593
80.7613	1337	80.7613	604	80.7613	598
80.8013	1210	80.8013	565	80.8013	594
80.8413	1266	80.8413	669	80.8413	626
80.8813	1126	80.8813	685	80.8813	612
80.9213	1151	80.9213	637	80.9213	598
80.9613	1106	80.9613	616	80.9613	595
81.0013	1054	81.0013	658	81.0013	636
81.0413	1110	81.0413	620	81.0413	585
81.0813	1007	81.0813	591	81.0813	605
81.1213	931	81.1213	666	81.1213	608
81.1613	943	81.1613	621	81.1613	622
81.2013	837	81.2013	595	81.2013	630
81.2413	853	81.2413	589	81.2413	656
81.2813	794	81.2813	603	81.2813	653
81.3213	778	81.3213	556	81.3213	668
81.3613	728	81.3613	623	81.3613	678
81.4013	751	81.4013	564	81.4013	674
81.4413	726	81.4413	560	81.4413	690
81.4813	645	81.4813	577	81.4813	643
81.5213	636	81.5213	578	81.5213	681
81.5613	661	81.5613	590	81.5613	659
81.6013	688	81.6013	549	81.6013	676
81.6413	629	81.6413	540	81.6413	688
81.6813	614	81.6813	552	81.6813	608
81.7213	584	81.7213	554	81.7213	601
81.7613	605	81.7613	521	81.7613	600
81.8013	600	81.8013	514	81.8013	579
81.8413	564	81.8413	531	81.8413	576
81.8813	531	81.8813	456	81.8813	507
81.9213	548	81.9213	435	81.9213	528
81.9613	534	81.9613	466	81.9613	533
82.0013	504	82.0013	520	82.0013	555
82.0413	517	82.0413	419	82.0413	535
82.0813	517	82.0813	438	82.0813	536
82.1213	514	82.1213	448	82.1213	572
82.1613	511	82.1613	414	82.1613	511
82.2013	545	82.2013	446	82.2013	536
82.2413	531	82.2413	425	82.2413	535
82.2813	514	82.2813	436	82.2813	519
82.3213	566	82.3213	427	82.3213	570
82.3613	579	82.3613	443	82.3613	558
82.4013	589	82.4013	442	82.4013	542
82.4413	598	82.4413	443	82.4413	613
82.4813	613	82.4813	471	82.4813	630
82.5213	682	82.5213	432	82.5213	591
82.5613	631	82.5613	508	82.5613	641
82.6013	683	82.6013	557	82.6013	662
82.6413	750	82.6413	598	82.6413	612
82.6813	746	82.6813	528	82.6813	637
82.7213	720	82.7213	572	82.7213	686
82.7613	717	82.7613	558	82.7613	700
82.8013	694	82.8013	588	82.8013	727
82.8413	668	82.8413	608	82.8413	809
82.8813	665	82.8813	610	82.8813	964
82.9213	686	82.9213	674	82.9213	1037
82.9613	676	82.9613	709	82.9613	1211
83.0013	721	83.0013	777	83.0013	1355
83.0413	784	83.0413	865	83.0413	1531
83.0813	808	83.0813	1002	83.0813	1677
83.1213	879	83.1213	1074	83.1213	1643
83.1613	942	83.1613	1355	83.1613	1635
83.2013	1050	83.2013	1467	83.2013	1523
83.2413	1038	83.2413	1510	83.2413	1420
83.2813	986	83.2813	1586	83.2813	1324
83.3213	919	83.3213	1492	83.3213	1182
83.3613	1001	83.3613	1326	83.3613	1060
83.4013	1000	83.4013	1238	83.4013	994
83.4413	936	83.4413	1163	83.4413	878
83.4813	857	83.4813	1089	83.4813	731
83.5213	788	83.5213	1033	83.5213	682
83.5613	784	83.5613	829	83.5613	636
83.6013	716	83.6013	771	83.6013	619
83.6413	716	83.6413	681	83.6413	597
83.6813	703	83.6813	528	83.6813	624
83.7213	744	83.7213	588	83.7213	664
83.7613	803	83.7613	574	83.7613	668
83.8013	837	83.8013	606	83.8013	645
83.8413	825	83.8413	598	83.8413	706
83.8813	887	83.8813	602	83.8813	717
83.9213	869	83.9213	614	83.9213	699
83.9613	848	83.9613	690	83.9613	683
84.0013	829	84.0013	685	84.0013	660
84.0413	791	84.0413	653	84.0413	698
84.0813	784	84.0813	617	84.0813	649
84.1213	746	84.1213	635	84.1213	656
84.1613	651	84.1613	603	84.1613	614
84.2014	663	84.2014	597	84.2014	615
84.2414	639	84.2414	559	84.2414	598
84.2814	595	84.2814	525	84.2814	581
84.3214	607	84.3214	558	84.3214	505
84.3614	589	84.3614	462	84.3614	556
84.4014	527	84.4014	431	84.4014	553
84.4414	514	84.4414	470	84.4414	527
84.4814	507	84.4814	431	84.4814	515
84.5214	529	84.5214	412	84.5214	465
84.5614	476	84.5614	414	84.5614	507
84.6014	574	84.6014	420	84.6014	529
84.6414	551	84.6414	406	84.6414	509
84.6814	519	84.6814	412	84.6814	524
84.7214	523	84.7214	402	84.7214	505
84.7614	543	84.7614	398	84.7614	477
84.8014	547	84.8014	430	84.8014	521
84.8414	529	84.8414	451	84.8414	494
84.8814	570	84.8814	423	84.8814	545
84.9214	575	84.9214	386	84.9214	512
84.9614	498	84.9614	425	84.9614	524
85.0014	541	85.0014	429	85.0014	571
85.0414	537	85.0414	431	85.0414	502
85.0814	490	85.0814	417	85.0814	522
85.1214	545	85.1214	440	85.1214	567
85.1614	545	85.1614	453	85.1614	514
85.2014	540	85.2014	417	85.2014	513
85.2414	522	85.2414	448	85.2414	517
85.2814	545	85.2814	448	85.2814	528
85.3214	492	85.3214	442	85.3214	515
85.3614	538	85.3614	459	85.3614	518
85.4014	555	85.4014	454	85.4014	505
85.4414	536	85.4414	408	85.4414	523
85.4814	491	85.4814	427	85.4814	534
85.5214	490	85.5214	390	85.5214	514
85.5614	443	85.5614	400	85.5614	517
85.6014	492	85.6014	415	85.6014	510
85.6414	487	85.6414	387	85.6414	530
85.6814	475	85.6814	394	85.6814	484
85.7214	476	85.7214	410	85.7214	525
85.7614	501	85.7614	427	85.7614	517
85.8014	478	85.8014	414	85.8014	528
85.8414	490	85.8414	399	85.8414	555
85.8814	446	85.8814	452	85.8814	559
85.9214	517	85.9214	395	85.9214	592
85.9614	486	85.9614	431	85.9614	568
86.0014	494	86.0014	417	86.0014	646
86.0414	465	86.0414	502	86.0414	618
86.0814	501	86.0814	499	86.0814	656
86.1214	489	86.1214	498	86.1214	604
86.1614	475	86.1614	515	86.1614	689
86.2014	534	86.2014	495	86.2014	685
86.2414	508	86.2414	568	86.2414	672
86.2814	515	86.2814	560	86.2814	674
86.3214	524	86.3214	537	86.3214	666
86.3614	525	86.3614	573	86.3614	635
86.4014	523	86.4014	562	86.4014	591
86.4414	525	86.4414	585	86.4414	641
86.4814	514	86.4814	507	86.4814	556
86.5214	538	86.5214	503	86.5214	567
86.5614	495	86.5614	550	86.5614	577
86.6014	496	86.6014	522	86.6014	577
86.6414	506	86.6414	507	86.6414	597
86.6814	500	86.6814	513	86.6814	557
86.7214	515	86.7214	455	86.7214	573
86.7614	498	86.7614	487	86.7614	602
86.8014	448	86.8014	441	86.8014	612
86.8414	499	86.8414	481	86.8414	563
86.8814	483	86.8814	493	86.8814	539
86.9214	492	86.9214	453	86.9214	591
86.9614	488	86.9614	472	86.9614	610
87.0014	477	87.0014	453	87.0014	558
87.0414	513	87.0414	475	87.0414	526
87.0814	478	87.0814	459	87.0814	552
87.1214	440	87.1214	466	87.1214	527
87.1614	474	87.1614	425	87.1614	559
87.2014	454	87.2014	446	87.2014	534
87.2414	471	87.2414	421	87.2414	525
87.2814	445	87.2814	441	87.2814	501
87.3214	449	87.3214	448	87.3214	524
87.3614	489	87.3614	406	87.3614	469
87.4014	472	87.4014	406	87.4014	494
87.4414	428	87.4414	396	87.4414	508
87.4814	457	87.4814	430	87.4814	483
87.5214	459	87.5214	416	87.5214	497
87.5614	455	87.5614	374	87.5614	503
87.6014	473	87.6014	402	87.6014	490
87.6414	472	87.6414	395	87.6414	489
87.6814	460	87.6814	386	87.6814	452
87.7214	479	87.7214	377	87.7214	475
87.7614	453	87.7614	413	87.7614	469
87.8014	473	87.8014	394	87.8014	487
87.8414	463	87.8414	417	87.8414	483
87.8814	423	87.8814	392	87.8814	514
87.9214	450	87.9214	402	87.9214	535
87.9614	467	87.9614	415	87.9614	522
88.0014	475	88.0014	380	88.0014	553
88.0414	475	88.0414	405	88.0414	555
88.0814	444	88.0814	417	88.0814	584
88.1214	490	88.1214	399	88.1214	516
88.1614	526	88.1614	442	88.1614	526
88.2014	490	88.2014	393	88.2014	564
88.2414	469	88.2414	455	88.2414	589
88.2814	497	88.2814	478	88.2814	542
88.3214	490	88.3214	448	88.3214	517
88.3614	493	88.3614	436	88.3614	554
88.4014	498	88.4014	443	88.4014	536
88.4414	542	88.4414	409	88.4414	543
88.4814	522	88.4814	439	88.4814	517
88.5214	555	88.5214	471	88.5214	581
88.5614	547	88.5614	463	88.5614	546
88.6014	529	88.6014	448	88.6014	500
88.6414	526	88.6414	456	88.6414	498
88.6814	549	88.6814	434	88.6814	573
88.7214	543	88.7214	490	88.7214	534
88.7614	472	88.7614	435	88.7614	523
88.8014	557	88.8014	480	88.8014	574
88.8414	496	88.8414	464	88.8414	573
88.8814	520	88.8814	419	88.8814	529
88.9214	509	88.9214	488	88.9214	576
88.9615	487	88.9615	477	88.9615	595
89.0015	510	89.0015	443	89.0015	520
89.0415	531	89.0415	461	89.0415	532
89.0815	513	89.0815	431	89.0815	537
89.1215	521	89.1215	423	89.1215	561
89.1615	509	89.1615	471	89.1615	560
89.2015	534	89.2015	445	89.2015	553
89.2415	514	89.2415	459	89.2415	566
89.2815	495	89.2815	480	89.2815	581
89.3215	490	89.3215	444	89.3215	499
89.3615	465	89.3615	477	89.3615	515
89.4015	514	89.4015	444	89.4015	523
89.4415	490	89.4415	424	89.4415	566
89.4815	527	89.4815	469	89.4815	478
89.5215	509	89.5215	465	89.5215	529
89.5615	514	89.5615	396	89.5615	525
89.6015	511	89.6015	429	89.6015	528
89.6415	517	89.6415	433	89.6415	517
89.6815	506	89.6815	388	89.6815	547
89.7215	495	89.7215	441	89.7215	516
89.7615	520	89.7615	447	89.7615	522
89.8015	475	89.8015	474	89.8015	507
89.8415	508	89.8415	432	89.8415	530
89.8815	493	89.8815	458	89.8815	502
89.9215	528	89.9215	453	89.9215	550
89.9615	494	89.9615	433	89.9615	520

[truncated: 31 more sheets: Fig 2e, Fig 3a, Fig 3b, Fig 3c, Fig 3d, Fig 3e, Fig 4a, Fig 4b, Fig 5a, Fig 5b, Fig S1, Fig S2, Fig S3, Fig S4, Fig S8, Fig S9a, Fig S9b, Fig S10, Fig S11, Fig S12 …]
